# Supplementary material for: YeiE Regulates Motility and Gut Colonization in Salmonella enterica Serotype Typhimurium
Source: mBio. 2021 Jun 8;12(3):e03680-20. doi: 10.1128/mBio.03680-20 (PMC8262846; doi:10.1128/mBio.03680-20)
Supplement: TABLE S1 [file mbio.03680-20-st001.xlsx]

## Sheet: Sheet1
Table S1: Genome sequencing variants. Variants are differences between the ∆yeiE mutants and the 14028s genome (CP001363 chromosome; CP001362 plasmid). Bolded variants are those with reads in both strands (forward/reverse balance >0.05). Variants in red are those that were identified in both the ∆yeiE amotile and suppressor mutants.
Mutant sequenced	Chromosome /plasmid mapping	Reference position	Type	Length	Reference	Allele	Count	Coverage	Frequency	Forward/ reverse balance	Average quality
amotile ∆yeiE (JE973)	CP001362	24516	SNV	1	T	A	42	77	54.5455	0.380952	15.1667
	CP001362	66070	SNV	1	A	C	4	7	57.1429	0	31
	CP001363	423962	SNV	1	A	G	21	34	61.7647	0	16.3333
	CP001363	497054	Deletion	1	T	-	52	52	100	0.436364	35.4231
	CP001363	644345	SNV	1	A	G	16	29	55.1724	0	17.0625
	CP001363	1206504	SNV	1	G	A	26	45	57.7778	0	16.6538
	CP001363	1467652	SNV	1	A	T	21	39	53.8462	0	16.8095
	CP001363	1477338	SNV	1	A	C	19	33	57.5758	0	15
	CP001363	2399534	SNV	1	A	C	10	16	62.5	0	28.8
	CP001363	2399539	SNV	1	A	C	13	17	76.4706	0	18.9231
	CP001363	2399552	SNV	1	T	C	13	17	76.4706	0	16.8462
	CP001363	2404809	SNV	1	A	C	9	11	81.8182	0	13.8889
	CP001363	2404815	SNV	1	A	C	8	13	61.5385	0	15.5
	CP001363	2404819	SNV	1	G	C	8	10	80	0	20.5
	CP001363	2427641	SNV	1	T	C	55	55	100	0.491228	36.7273
	CP001363	3521135	SNV	1	T	C	13	24	54.1667	0	23.7692
	CP001363	4026557	MNV	2	AT	CG	2	5	40	0	19
	CP001363	4026557	MNV	2	AT	CC	3	5	60	0	25.5
	CP001363	4026563	SNV	1	G	C	5	5	100	0	31.4
	CP001363	4026565	SNV	1	C	G	5	5	100	0	27.4
	CP001363	4410207	SNV	1	G	A	18	18	100	0.444444	37.2222
hypermotile ∆yeiElib (JE1681)	CP001363	1744909	SNV	1	G	T	35	36	97.2222	0.44898	37.3429
	CP001363	1799815	SNV	1	G	A	49	49	100	0.424658	37.1429
	CP001363	1918635	SNV	1	C	T	9	15	60	0	22.1111
	CP001363	4031894	SNV	1	T	C	3	5	60	0	12.3333
	CP001363	4031899	SNV	1	G	C	3	5	60	0	12
	CP001363	4400360	SNV	1	C	A	37	37	100	0.490196	38.2973
	CP001363	4410207	SNV	1	G	A	7	7	100	0.285714	38.7143
	CP001363	4627417	SNV	1	A	T	16	24	66.6667	0	16.75
