# Supplementary material for: YeiE Regulates Motility and Gut Colonization in Salmonella enterica Serotype Typhimurium
Source: mBio. 2021 Jun 8;12(3):e03680-20. doi: 10.1128/mBio.03680-20 (PMC8262846; doi:10.1128/mBio.03680-20)
Supplement: TABLE S2 [file mbio.03680-20-st002.xlsx]

## Sheet: Sheet1
Table S2: Single nucleotide variants in the ∆yeiE and ∆yeiElib mutants identified by whole genome sequencing. * Variants supported by reads in both strands with over 50% frequency
∆yeiE strain	LT2 annotation	Gene name1	Nucleotide change*	Amino acid sequence change	Amino acid property change	Effect of gene1 deletion on motility
amotile ∆yeiE (JE973)		eaeH	c.303T>A	p.Asn101Lys	Polar to charged	N/A
	STM0442	cyoB	c.820del	p.Met274CysfsTer4	Frameshift resulting in early termination (664aa to 277aa)	N/A
	STM2272	gyrA	c.260T>C	p.Asp87Gly	Polar to hydrophobic	N/A
hypermotile ∆yeiElib (JE1681)	STM1641	hrpA	c.305G>T	p.Thr102Asn	Polar to polar	N/A
	STM1697		c.565G>A	p.Gln189Ter	Early termination (235aa to 188aa)	Increase (Ahmad 2013)
	STM4170	hupA	c.71C>A	p.Ala24Asp	Hydrophobic to polar	Decrease (Mangan 2011)
