# Supplementary material for: YeiE Regulates Motility and Gut Colonization in Salmonella enterica Serotype Typhimurium
Source: mBio. 2021 Jun 8;12(3):e03680-20. doi: 10.1128/mBio.03680-20 (PMC8262846; doi:10.1128/mBio.03680-20)
Supplement: TABLE S3 [file mbio.03680-20-st003.xlsx]

## Sheet: Sheet1
Table S3: Primer and probe sequences for RT-qPCR
Primer set	Sequence
rpoD Fwd	GGC TCG TTT GTC CGA TCT TAT
rpoD Rev	CTT CGT CAT CAT CCA GGT CTT C
rpoD Probe	/56-FAM/TTT GTC GAT /ZEN/CCG AAC GCG GAA GAA /3IABkFQ/
flgM Fwd	ATG AGC ATT GAC CGT ACC TC
flgM Rev	TTT GTA CCG GCG TGT CG
flgM Probe	/56-FAM/TG AAA CCC G/Zen/T TAG CAC TGT CCA GA/3IABkFQ/
fliA Fwd	GAA CTG GAC GAT CTG CTA CAA
fliA Rev	GCA CTG CGT AAG TGG TAA ATG
fliA Probe	/56-FAM/CCG CAT TTA /ZEN/ATA ACC CGA TGC CGC /3IABkFQ/
flhD Fwd	CCT CGG TAT CAA CGA AGA GAT G
flhD Rev	GAT GAT CGT CAA ACC GGA AAT G
flhD Probe	/56-FAM/TTC GTC TCC /ZEN/GCC AGT TTG ACC ATC /3IABkFQ/
fliK Fwd	GAA AGA GCT ACT GAC CCA ACA T
fliK Rev	GCG TTA GCG TAG ACA GTA GAT G
fliK Probe	/56-FAM/AAA GCG AAT /ZEN/GCG ACG GAT GAA ACG /3IABkFQ/
fliZ Fwd	CTG GAT GTA TCG GGT CTT GAT G
fliZ Rev	TAA TGC GGT CGA GCA GTT T
fliZ Probe	/56-FAM/TTA AAC ACA /ZEN/GCC AGA CGC ATT GCG /3IABkFQ/
fljB Fwd	GCC TTT GAG CCG CTA TCT TA
fljB Rev	GGT TAC AGA AGC CGT ACC ATT
fljB Probe	/56-FAM/ATT AAA GCG /ZEN/GCT ACG GGT GGT ACG /3IABkFQ/
fliC Fwd	GAA GCA GAT CAA CTC TCA GAC C
fliC Rev	AGC AAT CGT AGT ATC GGC ATA TC
fliC Probe	/56-FAM/TGG GTC TGG /ZEN/ATA CGC TGA ATG TGC /3IABkFQ/
fliD Fwd	GCC AAT TAC CAA ACA GCA GAG
fliD Rev	GAC GCC ACG GTA GAC TTA AAT A
fliD Probe	/56-FAM/AGC TAA CCG /ZEN/CCT ATG GCA CAT TGA /3IABkFQ/
fliT Fwd	GAG GTG AAT GGG ATC TCT TAC TG
fliT Rev	GGC GAC CAT ATC CTG AAT ACT T
fliT Probe	/56-FAM/AA AGC AAA C/Zen/T CCA CCG GGC ATT AC/3IABkFQ/
STM1697 Fwd	CTC GGC TTG TTG GTT TAG AGA
STM1697 Rev	TAT TGT TCC TCC ACC GAA AGG
STM1697 Probe	/56-FAM/AT TGC AAC G/Zen/T TTG CCG CTG AAG AC/3IABkFQ/
ydiV Fwd	CTC GGC TTG TTG GTT TAG AGA
ydiV Rev	TAT TGT TCC TCC ACC GAA AGG
ydiV Probe	/56-FAM/ATT GCA ACG /ZEN/TTT GCC GCT GAA GAC /3IABkFQ/
hilD Fwd	ACG CTT GAA GAG GTC AAT GG
hilD Rev	TGC TGC TCG TTT GGG ATA AG
hilD Probe	/56-FAM/CGA GAT ACC /ZEN/GAC GCA ACG ACT TGG /3IABkFQ/
hilC Fwd	GTT GCC AGG GAT GAG TGA TAC
hilC Rev	ACC GGG CTT ACG TAC AAA TG
hilC Probe	/56-FAM/TGG CAT GTC /ZEN/CAC GGG TTT GTA GTA /3IABkFQ/
hilA Fwd	CCG GCG AGA TTG TGA GTA AA
hilA Rev	GGC ATA AAT ACA GCG GGT AAG A
hilA Probe	/56-FAM/TTC TTC GTT /ZEN/AAC TTC CGC GTC GCC /3IABkFQ/
