# Supplementary material for: YeiE Regulates Motility and Gut Colonization in Salmonella enterica Serotype Typhimurium
Source: mBio. 2021 Jun 8;12(3):e03680-20. doi: 10.1128/mBio.03680-20 (PMC8262846; doi:10.1128/mBio.03680-20)
Supplement: TABLE S4 [file mbio.03680-20-st004.xlsx]

## Sheet: primer efficiency
rpoD	Ct 1	Ct 2	Ct 3	Average Ct	Log (sample quantity)	Slope	Efficiency	R squared
10	16.6985	16.6118	16.6089	16.6397	1	-3.52095	92.3156	0.997468
1	20.0979	20.0958	20.0142	20.0693	0
0.1	23.9949	23.9982	23.9942	23.9958	-1
0.01	27.9961	27.8334	27.975	27.9348	-2
0.001	30.8828	30.5967	30.6479	30.7091	-3
0.0001	33.9493	34.3554	34.0394	34.1147	-4
flhD	Ct 1	Ct 2	Ct 3	Average Ct	Log (sample quantity)	Slope	Efficiency	R squared
10	15.8833	15.3019	15.2628	15.4826	1	-3.48474	93.6267	0.999482
1	19.6132	19.2284	19.0644	19.302	0
0.1	22.3568	22.4555	22.3604	22.3909	-1
0.01	25.886	25.9932	25.9591	25.9461	-2
0.001	29.6233	29.6218	29.6216	29.6222	-3
0.0001	33.3968	32.5416	32.9795	32.9727	-4
fliA	Ct 1	Ct 2	Ct 3	Average Ct	Log (sample quantity)	Slope	Efficiency	R squared
10	15.8202	15.8477	15.6623	15.7768	1	-3.56908	90.627	0.999471
1	19.4581	19.2486	18.9999	19.2355	0
0.1	23.0335	22.9513	22.7326	22.9058	-1
0.01	26.3367	26.3566	26.0986	26.2639	-2
0.001	29.8996	29.7502	29.6883	29.7794	-3
0.0001	34.4173	33.3199	33.5498	33.7624	-4
flgM	Ct 1	Ct 2	Ct 3	Average Ct	Log (sample quantity)	Slope	Efficiency	R squared
10	15.8587	15.8029	15.8094	15.8237	1	-3.56636	90.7209	0.997778
1	19.1338	19.1215	19.1065	19.1206	0
0.1	22.9911	23.0063	23.0645	23.0206	-1
0.01	26.7863	26.8424	26.6618	26.7635	-2
0.001	29.5657	29.3454	29.5533	29.4881	-3
0.0001	34.3956	33.5851	33.4764	33.819	-4
fliD	Ct 1	Ct 2	Ct 3	Average Ct	Log (sample quantity)	Slope	Efficiency	R squared
10	17.0691	17.0726	17.0123	17.0513	1	-3.53569	91.7918	0.999922
1	20.5027	20.5026	20.4255	20.4769	0
0.1	24.0206	24.0291	23.9798	24.0099	-1
0.01	27.6564	27.5418	27.4059	27.5347	-2
0.001	31.122	31.1241	31.0223	31.0895	-3
0.0001	35.0655	34.5771	34.5435	34.7287	-4
fliT	Ct 1	Ct 2	Ct 3	Average Ct	Log (sample quantity)	Slope	Efficiency	R squared
10	15.9001	15.8579	15.882	15.88	1	-3.50118	93.0268	0.999366
1	19.426	19.4512	19.3819	19.4197	0
0.1	22.6756	22.668	22.6735	22.6724	-1
0.01	26.7231	26.6251	26.6827	26.677	-2
0.001	29.7909	29.8498	29.8891	29.8432	-3
0.0001	33.2555	33.4512	33.2929	33.3332	-4
fliZ	Ct 1	Ct 2	Ct 3	Average Ct	Log (sample quantity)	Slope	Efficiency	R squared
10	15.7954	15.7683	15.7994	15.7877	1	-3.31244	100.398	0.999302
1	19.2566	19.2858	19.1944	19.2456	0
0.1	22.3932	22.4171	22.3384	22.3829	-1
0.01	25.8112	25.9041	25.8607	25.8586	-2
0.001	29.4817	29.2011	29.4056	29.3628	-3
0.0001	32.1216	32.1544	32.3519	32.2093	-4
fliK	Ct 1	Ct 2	Ct 3	Average Ct	Log (sample quantity)	Slope	Efficiency	R squared
10	15.9098	15.8726	15.8089	15.8638	1	-3.52685	92.1052	0.999959
1	19.3223	19.3151	19.2805	19.306	0
0.1	22.9424	22.9438	22.8984	22.9282	-1
0.01	26.4079	26.4161	26.4837	26.4359	-2
0.001	29.9594	30.1397	29.8756	29.9916	-3
0.0001	33.1161	33.5287	33.6717	33.4388	-4
fliC	Ct 1	Ct 2	Ct 3	Average Ct	Log (sample quantity)	Slope	Efficiency	R squared
10	15.4912	15.5076	15.502	15.5002	1	-3.48962	93.448	0.99961
1	18.89	18.8512	18.8444	18.8619	0
0.1	22.5701	22.5139	22.5513	22.5451	-1
0.01	26.1947	26.1227	26.2274	26.1816	-2
0.001	29.3317	29.3465	29.3141	29.3308	-3
0.0001	33.4961	32.9235	32.3371	32.9189	-4
fljB	Ct 1	Ct 2	Ct 3	Average Ct	Log (sample quantity)	Slope	Efficiency	R squared
10	14.1962	14.1591	13.9715	14.1089	1	-3.56351	90.8193	0.999119
1	17.6932	17.6778	17.6596	17.6769	0
0.1	20.9146	20.9963	21.0021	20.971	-1
0.01	24.5924	24.6865	24.6392	24.6394	-2
0.001	27.8923	27.8898	28.2683	28.0168	-3
0.0001	32.7698	32.1758	31.402	32.1159	-4
STM1697	Ct 1	Ct 2	Ct 3	Average Ct	Log (sample quantity)	Slope	Efficiency	R squared
10	15.7178	15.7442	15.8393	15.7671	1	-3.57984	90.2576	0.997756
1	19.0028	19.1084	19.0626	19.0579	0
0.1	22.9892	23.059	23.0673	23.0385	-1
0.01	26.9448	26.9007	26.8782	26.9079	-2
0.001	29.5853	29.5714	29.6032	29.5866	-3
0.0001	33.584	34.2968	33.3238	33.7349	-4
ydiV	Ct 1	Ct 2	Ct 3	Average Ct	Log (sample quantity)	Slope	Efficiency	R squared
10	15.4899	15.4889	15.496	15.4916	1	-3.32392	99.9168	0.999667
1	18.8208	18.845	18.8069	18.8242	0
0.1	22.1894	22.1858	22.1525	22.1759	-1
0.01	25.6967	25.6103	25.6128	25.6399	-2
0.001	28.8409	28.9569	29.0691	28.9557	-3
0.0001	31.8892	31.6434	32.4298	31.9874	-4
hilD	Ct 1	Ct 2	Ct 3	Average Ct	Log (sample quantity)	Slope	Efficiency	R squared
10	16.7312	16.8122	16.8803	16.8079	1	-3.52114	92.3087	0.999143
1	20.2135	20.2365	20.2276	20.2258	0
0.1	23.8357	23.8579	23.8589	23.8508	-1
0.01	27.741	27.8819	27.6558	27.7595	-2
0.001	30.5406	30.9207	30.7532	30.7382	-3
0.0001	34.5177	33.7814	34.8011	34.3668	-4
hilC	Ct 1	Ct 2	Ct 3	Average Ct	Log (sample quantity)	Slope	Efficiency	R squared
10	16.5084	16.4266	16.4013	16.4454	1	-3.51762	92.4345	0.999304
1	19.8595	19.8776	19.8502	19.8625	0
0.1	23.6188	23.621	23.6445	23.6281	-1
0.01	27.3968	27.34	27.3178	27.3515	-2
0.001	30.5541	30.4704	30.4458	30.4901	-3
0.0001	34.3099	33.4019	34.1307	33.9475	-4
hilA	Ct 1	Ct 2	Ct 3	Average Ct	Log (sample quantity)	Slope	Efficiency	R squared
10	15.4959	15.527	15.5425	15.5218	1	-3.56803	90.663	0.999735
1	18.9781	19.0453	19.0003	19.0079	0
0.1	22.5144	22.6069	22.672	22.5978	-1
0.01	26.3723	26.3382	26.3408	26.3505	-2
0.001	29.6489	29.5533	29.5973	29.5998	-3
0.0001	33.1715	33.5714	33.4341	33.3923	-4

## Sheet: qPCR experimental data
												NTC = No template control
												no RT = No reverse transcriptase control
qPCR run date	Well	Sample Name	Target Name	Task	Reporter	Quencher	Cт	Cт Mean	Cт SD	Ct Threshold									Automatic Baseline	Baseline Start	Baseline End	Efficiency	Comments	NOAMP	EXPFAIL
121319	A7	rpoD NTC	rpoD	NTC	FAM	NFQ-MGB	Undetermined			0.057253									TRUE	3	39	1		N	N
121319	A8	rpoD NTC	rpoD	NTC	FAM	NFQ-MGB	Undetermined			0.057253									TRUE	3	39	1		N	N
121319	A9	rpoD NTC	rpoD	NTC	FAM	NFQ-MGB	Undetermined			0.057253									TRUE	3	39	1		N	N
121319	E7	yeiE 1	rpoD	UNKNOWN	FAM	NFQ-MGB	24.1683	24.1763	0.0220004	0.057253									TRUE	3	21	1		N	N
121319	E8	yeiE 1	rpoD	UNKNOWN	FAM	NFQ-MGB	24.2012	24.1763	0.0220004	0.057253									TRUE	3	21	1		N	N
121319	E9	yeiE 1	rpoD	UNKNOWN	FAM	NFQ-MGB	24.1594	24.1763	0.0220004	0.057253									TRUE	3	21	1		N	N
121319	F7	yeiE 2	rpoD	UNKNOWN	FAM	NFQ-MGB	24.3051	24.2889	0.0309631	0.057253									TRUE	3	21	1		N	N
121319	F8	yeiE 2	rpoD	UNKNOWN	FAM	NFQ-MGB	24.3083	24.2889	0.0309631	0.057253									TRUE	3	21	1		N	N
121319	F9	yeiE 2	rpoD	UNKNOWN	FAM	NFQ-MGB	24.2532	24.2889	0.0309631	0.057253									TRUE	3	21	1		N	N
121319	G7	yeiE 3	rpoD	UNKNOWN	FAM	NFQ-MGB	23.9099	23.8738	0.0352194	0.057253									TRUE	3	21	1		N	N
121319	G8	yeiE 3	rpoD	UNKNOWN	FAM	NFQ-MGB	23.8395	23.8738	0.0352194	0.057253									TRUE	3	21	1		N	N
121319	G9	yeiE 3	rpoD	UNKNOWN	FAM	NFQ-MGB	23.872	23.8738	0.0352194	0.057253									TRUE	3	21	1		N	N
121319	E10	yeiE no RT 1	rpoD	UNKNOWN	FAM	NFQ-MGB	Undetermined			0.057253									TRUE	3	39	1		Y	Y
121319	E11	yeiE no RT 1	rpoD	UNKNOWN	FAM	NFQ-MGB	Undetermined			0.057253									TRUE	3	39	1		Y	Y
121319	E12	yeiE no RT 1	rpoD	UNKNOWN	FAM	NFQ-MGB	Undetermined			0.057253									TRUE	3	39	1		Y	Y
121319	F10	yeiE no RT 2	rpoD	UNKNOWN	FAM	NFQ-MGB	Undetermined			0.057253									TRUE	3	39	1		Y	Y
121319	F11	yeiE no RT 2	rpoD	UNKNOWN	FAM	NFQ-MGB	Undetermined			0.057253									TRUE	3	39	1		Y	Y
121319	F12	yeiE no RT 2	rpoD	UNKNOWN	FAM	NFQ-MGB	Undetermined			0.057253									TRUE	3	39	1		Y	Y
121319	G10	yeiE no RT 2	rpoD	UNKNOWN	FAM	NFQ-MGB	Undetermined			0.057253									TRUE	3	39	1		Y	Y
121319	G11	yeiE no RT 2	rpoD	UNKNOWN	FAM	NFQ-MGB	Undetermined			0.057253									TRUE	3	39	1		Y	Y
121319	G12	yeiE no RT 2	rpoD	UNKNOWN	FAM	NFQ-MGB	Undetermined			0.057253									TRUE	3	39	1		Y	Y
121319	B7	WT 1	rpoD	UNKNOWN	FAM	NFQ-MGB	25.2844	25.2604	0.0486395	0.057253									TRUE	3	22	1		N	N
121319	B8	WT 1	rpoD	UNKNOWN	FAM	NFQ-MGB	25.2924	25.2604	0.0486395	0.057253									TRUE	3	22	1		N	N
121319	B9	WT 1	rpoD	UNKNOWN	FAM	NFQ-MGB	25.2044	25.2604	0.0486395	0.057253									TRUE	3	22	1		N	N
121319	B10	WT no RT 1	rpoD	UNKNOWN	FAM	NFQ-MGB	Undetermined			0.057253									TRUE	3	39	1		Y	Y
121319	B11	WT no RT 1	rpoD	UNKNOWN	FAM	NFQ-MGB	Undetermined			0.057253									TRUE	3	39	1		Y	Y
121319	B12	WT no RT 1	rpoD	UNKNOWN	FAM	NFQ-MGB	Undetermined			0.057253									TRUE	3	39	1		Y	Y
121319	C10	WT no RT 2	rpoD	UNKNOWN	FAM	NFQ-MGB	Undetermined			0.057253									TRUE	3	39	1		Y	Y
121319	C11	WT no RT 2	rpoD	UNKNOWN	FAM	NFQ-MGB	Undetermined			0.057253									TRUE	3	39	1		Y	Y
121319	C12	WT no RT 2	rpoD	UNKNOWN	FAM	NFQ-MGB	Undetermined			0.057253									TRUE	3	39	1		Y	Y
121319	D10	WT no RT 3	rpoD	UNKNOWN	FAM	NFQ-MGB	Undetermined			0.057253									TRUE	3	39	1		Y	Y
121319	D11	WT no RT 3	rpoD	UNKNOWN	FAM	NFQ-MGB	Undetermined			0.057253									TRUE	3	39	1		Y	Y
121319	D12	WT no RT 3	rpoD	UNKNOWN	FAM	NFQ-MGB	Undetermined			0.057253									TRUE	3	39	1		Y	Y
121319	C7	WT 2	rpoD	UNKNOWN	FAM	NFQ-MGB	24.7504	24.769	0.0444574	0.057253									TRUE	3	21	1		N	N
121319	C8	WT 2	rpoD	UNKNOWN	FAM	NFQ-MGB	24.8198	24.769	0.0444574	0.057253									TRUE	3	22	1		N	N
121319	C9	WT 2	rpoD	UNKNOWN	FAM	NFQ-MGB	24.737	24.769	0.0444574	0.057253									TRUE	3	21	1		N	N
121319	D7	WT 3	rpoD	UNKNOWN	FAM	NFQ-MGB	24.8617	24.9055	0.0605017	0.057253									TRUE	3	21	1		N	N
121319	D8	WT 3	rpoD	UNKNOWN	FAM	NFQ-MGB	24.9745	24.9055	0.0605017	0.057253									TRUE	3	22	1		N	N
121319	D9	WT 3	rpoD	UNKNOWN	FAM	NFQ-MGB	24.8803	24.9055	0.0605017	0.057253									TRUE	3	22	1		N	N
112020	A1	rpoD NTC	rpoD	NTC	FAM	NFQ-MGB	Undetermined			0.0572529									TRUE	3	39	1		N	N
112020	A2	rpoD NTC	rpoD	NTC	FAM	NFQ-MGB	Undetermined			0.0572529									TRUE	3	39	1		N	N
112020	A3	rpoD NTC	rpoD	NTC	FAM	NFQ-MGB	Undetermined			0.0572529									TRUE	3	39	1		N	N
112020	C1	WT 4 no RT	rpoD	UNKNOWN	FAM	NFQ-MGB	Undetermined			0.0572529									TRUE	3	39	1		Y	Y
112020	C2	WT 4 no RT	rpoD	UNKNOWN	FAM	NFQ-MGB	Undetermined			0.0572529									TRUE	3	39	1		Y	Y
112020	C3	WT 4 no RT	rpoD	UNKNOWN	FAM	NFQ-MGB	Undetermined			0.0572529									TRUE	3	39	1		Y	Y
112020	C4	WT 4	rpoD	UNKNOWN	FAM	NFQ-MGB	23.994	23.9059	0.0786213	0.0572529									TRUE	3	21	1		N	N
112020	C5	WT 4	rpoD	UNKNOWN	FAM	NFQ-MGB	23.8807	23.9059	0.0786213	0.0572529									TRUE	3	20	1		N	N
112020	C6	WT 4	rpoD	UNKNOWN	FAM	NFQ-MGB	23.8429	23.9059	0.0786213	0.0572529									TRUE	3	20	1		N	N
112020	D1	WT 5 no RT	rpoD	UNKNOWN	FAM	NFQ-MGB	Undetermined			0.0572529									TRUE	3	39	1		Y	Y
112020	D2	WT 5 no RT	rpoD	UNKNOWN	FAM	NFQ-MGB	Undetermined			0.0572529									TRUE	3	39	1		Y	Y
112020	D3	WT 5 no RT	rpoD	UNKNOWN	FAM	NFQ-MGB	Undetermined			0.0572529									TRUE	3	39	1		Y	Y
112020	D4	WT 5	rpoD	UNKNOWN	FAM	NFQ-MGB	23.6928	23.6415	0.0444615	0.0572529									TRUE	3	20	1		N	N
112020	D5	WT 5	rpoD	UNKNOWN	FAM	NFQ-MGB	23.6151	23.6415	0.0444615	0.0572529									TRUE	3	20	1		N	N
112020	D6	WT 5	rpoD	UNKNOWN	FAM	NFQ-MGB	23.6165	23.6415	0.0444615	0.0572529									TRUE	3	20	1		N	N
112020	F1	yeiE 4 no RT	rpoD	UNKNOWN	FAM	NFQ-MGB	Undetermined			0.0572529									TRUE	3	39	1		Y	Y
112020	F2	yeiE 4 no RT	rpoD	UNKNOWN	FAM	NFQ-MGB	Undetermined			0.0572529									TRUE	3	39	1		Y	Y
112020	F3	yeiE 4 no RT	rpoD	UNKNOWN	FAM	NFQ-MGB	Undetermined			0.0572529									TRUE	3	39	1		Y	Y
112020	F4	yeiE 4	rpoD	UNKNOWN	FAM	NFQ-MGB	23.5922	23.6227	0.03838	0.0572529									TRUE	3	20	1		N	N
112020	F5	yeiE 4	rpoD	UNKNOWN	FAM	NFQ-MGB	23.6658	23.6227	0.03838	0.0572529									TRUE	3	20	1		N	N
112020	F6	yeiE 4	rpoD	UNKNOWN	FAM	NFQ-MGB	23.6102	23.6227	0.03838	0.0572529									TRUE	3	20	1		N	N
112020	G1	yeiE 5 no RT	rpoD	UNKNOWN	FAM	NFQ-MGB	Undetermined			0.0572529									TRUE	3	39	1		Y	Y
112020	G2	yeiE 5 no RT	rpoD	UNKNOWN	FAM	NFQ-MGB	Undetermined			0.0572529									TRUE	3	39	1		Y	Y
112020	G3	yeiE 5 no RT	rpoD	UNKNOWN	FAM	NFQ-MGB	Undetermined			0.0572529									TRUE	3	39	1		Y	Y
112020	G4	yeiE 5	rpoD	UNKNOWN	FAM	NFQ-MGB	23.8877	23.8628	0.037083	0.0572529									TRUE	3	21	1		N	N
112020	G5	yeiE 5	rpoD	UNKNOWN	FAM	NFQ-MGB	23.8805	23.8628	0.037083	0.0572529									TRUE	3	21	1		N	N
112020	G6	yeiE 5	rpoD	UNKNOWN	FAM	NFQ-MGB	23.8202	23.8628	0.037083	0.0572529									TRUE	3	20	1		N	N
112420	A1	rpoD NTC	rpoD	NTC	FAM	NFQ-MGB	Undetermined			0.0572529									TRUE	3	39	1		N	N
112420	A2	rpoD NTC	rpoD	NTC	FAM	NFQ-MGB	Undetermined			0.0572529									TRUE	3	39	1		N	N
112420	A3	rpoD NTC	rpoD	NTC	FAM	NFQ-MGB	Undetermined			0.0572529									TRUE	3	39	1		N	N
112420	B1	WT 6 no RT	rpoD	UNKNOWN	FAM	NFQ-MGB	Undetermined			0.0572529									TRUE	3	39	1		Y	Y
112420	B2	WT 6 no RT	rpoD	UNKNOWN	FAM	NFQ-MGB	Undetermined			0.0572529									TRUE	3	39	1		Y	Y
112420	B3	WT 6 no RT	rpoD	UNKNOWN	FAM	NFQ-MGB	Undetermined			0.0572529									TRUE	3	39	1		Y	Y
112420	C1	yeiE 6 no RT	rpoD	UNKNOWN	FAM	NFQ-MGB	Undetermined			0.0572529									TRUE	3	39	1		Y	Y
112420	C2	yeiE 6 no RT	rpoD	UNKNOWN	FAM	NFQ-MGB	Undetermined			0.0572529									TRUE	3	39	1		Y	Y
112420	C3	yeiE 6 no RT	rpoD	UNKNOWN	FAM	NFQ-MGB	Undetermined			0.0572529									TRUE	3	39	1		Y	Y
112420	D1	WT 6	rpoD	UNKNOWN	FAM	NFQ-MGB	23.4691	23.4153	0.0483251	0.0572529									TRUE	3	20	1		N	N
112420	D2	WT 6	rpoD	UNKNOWN	FAM	NFQ-MGB	23.3757	23.4153	0.0483251	0.0572529									TRUE	3	20	1		N	N
112420	D3	WT 6	rpoD	UNKNOWN	FAM	NFQ-MGB	23.4011	23.4153	0.0483251	0.0572529									TRUE	3	20	1		N	N
112420	E1	yeiE 6	rpoD	UNKNOWN	FAM	NFQ-MGB	23.3304	23.3517	0.0200541	0.0572529									TRUE	3	20	1		N	N
112420	E2	yeiE 6	rpoD	UNKNOWN	FAM	NFQ-MGB	23.3545	23.3517	0.0200541	0.0572529									TRUE	3	20	1		N	N
112420	E3	yeiE 6	rpoD	UNKNOWN	FAM	NFQ-MGB	23.3703	23.3517	0.0200541	0.0572529									TRUE	3	20	1		N	N
qPCR run date	Well	Sample Name	Target Name	Task	Reporter	Quencher	Cт	Cт Mean	Cт SD	Ct Threshold									Automatic Baseline	Baseline Start	Baseline End	Efficiency	Comments	NOAMP	EXPFAIL
010820	A10	flhD NTC	flhD	NTC	FAM	NFQ-MGB	Undetermined			0.049069									FALSE	3	15	1
010820	A11	flhD NTC	flhD	NTC	FAM	NFQ-MGB	Undetermined			0.049069									FALSE	3	15	1
010820	A12	flhD NTC	flhD	NTC	FAM	NFQ-MGB	Undetermined			0.049069									FALSE	3	15	1
010820	E10	yeiE 1	flhD	UNKNOWN	FAM	NFQ-MGB	20.3339	20.3722	0.0445856	0.049069									FALSE	3	15	1
010820	E11	yeiE 1	flhD	UNKNOWN	FAM	NFQ-MGB	20.4212	20.3722	0.0445856	0.049069									FALSE	3	15	1
010820	E12	yeiE 1	flhD	UNKNOWN	FAM	NFQ-MGB	20.3616	20.3722	0.0445856	0.049069									FALSE	3	15	1
010820	F10	yeiE 2	flhD	UNKNOWN	FAM	NFQ-MGB	20.1467	20.2089	0.0539366	0.049069									FALSE	3	15	1
010820	F11	yeiE 2	flhD	UNKNOWN	FAM	NFQ-MGB	20.2431	20.2089	0.0539366	0.049069									FALSE	3	15	1
010820	F12	yeiE 2	flhD	UNKNOWN	FAM	NFQ-MGB	20.2369	20.2089	0.0539366	0.049069									FALSE	3	15	1
010820	G10	yeiE 3	flhD	UNKNOWN	FAM	NFQ-MGB	19.9011	19.9803	0.147198	0.049069									FALSE	3	15	1
010820	G11	yeiE 3	flhD	UNKNOWN	FAM	NFQ-MGB	19.8897	19.9803	0.147198	0.049069									FALSE	3	15	1
010820	G12	yeiE 3	flhD	UNKNOWN	FAM	NFQ-MGB	20.1501	19.9803	0.147198	0.049069									FALSE	3	15	1
010820	B10	WT 1	flhD	UNKNOWN	FAM	NFQ-MGB	20.465	20.4626	0.010604	0.049069									FALSE	3	15	1
010820	B11	WT 1	flhD	UNKNOWN	FAM	NFQ-MGB	20.4718	20.4626	0.010604	0.049069									FALSE	3	15	1
010820	B12	WT 1	flhD	UNKNOWN	FAM	NFQ-MGB	20.451	20.4626	0.010604	0.049069									FALSE	3	15	1
010820	C10	WT 2	flhD	UNKNOWN	FAM	NFQ-MGB	19.8357	19.9292	0.0870006	0.049069									FALSE	3	15	1
010820	C11	WT 2	flhD	UNKNOWN	FAM	NFQ-MGB	20.0077	19.9292	0.0870006	0.049069									FALSE	3	15	1
010820	C12	WT 2	flhD	UNKNOWN	FAM	NFQ-MGB	19.9442	19.9292	0.0870006	0.049069									FALSE	3	15	1
010820	D10	WT 3	flhD	UNKNOWN	FAM	NFQ-MGB	20.1911	20.245	0.05744	0.049069									FALSE	3	15	1
010820	D11	WT 3	flhD	UNKNOWN	FAM	NFQ-MGB	20.3054	20.245	0.05744	0.049069									FALSE	3	15	1
010820	D12	WT 3	flhD	UNKNOWN	FAM	NFQ-MGB	20.2385	20.245	0.05744	0.049069									FALSE	3	15	1
qPCR run date	Well	Sample Name	Target Name	Task	Reporter	Quencher	Cт	Cт Mean	Cт SD	Ct Threshold									Automatic Baseline	Baseline Start	Baseline End	Efficiency	Comments	NOAMP	EXPFAIL
121820	A1	fliA NTC	fliA	NTC	FAM	NFQ-MGB	Undetermined			0.109432									TRUE	3	39	1
121820	A2	fliA NTC	fliA	NTC	FAM	NFQ-MGB	Undetermined			0.109432									TRUE	3	39	1
121820	A3	fliA NTC	fliA	NTC	FAM	NFQ-MGB	Undetermined			0.109432									TRUE	3	39	1
121820	E1	yeiE 1	fliA	UNKNOWN	FAM	NFQ-MGB	28.5776	28.6253	0.0463324	0.109432									TRUE	3	24	1
121820	E2	yeiE 1	fliA	UNKNOWN	FAM	NFQ-MGB	28.6701	28.6253	0.0463324	0.109432									TRUE	3	25	1
121820	E3	yeiE 1	fliA	UNKNOWN	FAM	NFQ-MGB	28.6282	28.6253	0.0463324	0.109432									TRUE	3	24	1
121820	F1	yeiE 2	fliA	UNKNOWN	FAM	NFQ-MGB	28.4665	28.4yeiE42364502	0.0758235	0.109432									TRUE	3	24	1
121820	F2	yeiE 2	fliA	UNKNOWN	FAM	NFQ-MGB	28.465	28.4yeiE42364502	0.0758235	0.109432									TRUE	3	24	1
121820	F3	yeiE 2	fliA	UNKNOWN	FAM	NFQ-MGB	28.3345	28.4yeiE42364502	0.0758235	0.109432									TRUE	3	24	1
121820	G1	yeiE 3	fliA	UNKNOWN	FAM	NFQ-MGB	28.6176	28.5856	0.0305667	0.109432									TRUE	3	24	1
121820	G2	yeiE 3	fliA	UNKNOWN	FAM	NFQ-MGB	28.5567	28.5856	0.0305667	0.109432									TRUE	3	24	1
121820	G3	yeiE 3	fliA	UNKNOWN	FAM	NFQ-MGB	28.5824	28.5856	0.0305667	0.109432									TRUE	3	24	1
121820	B1	WT 1	fliA	UNKNOWN	FAM	NFQ-MGB	23.1121	23.1256	0.0342643	0.109432									TRUE	3	19	1
121820	B2	WT 1	fliA	UNKNOWN	FAM	NFQ-MGB	23.1002	23.1256	0.0342643	0.109432									TRUE	3	19	1
121820	B3	WT 1	fliA	UNKNOWN	FAM	NFQ-MGB	23.1646	23.1256	0.0342643	0.109432									TRUE	3	19	1
121820	C1	WT 2	fliA	UNKNOWN	FAM	NFQ-MGB	22.7217	22.7075	0.0122879	0.109432									TRUE	3	18	1
121820	C2	WT 2	fliA	UNKNOWN	FAM	NFQ-MGB	22.6998	22.7075	0.0122879	0.109432									TRUE	3	19	1
121820	C3	WT 2	fliA	UNKNOWN	FAM	NFQ-MGB	22.7011	22.7075	0.0122879	0.109432									TRUE	3	18	1
121820	D1	WT 3	fliA	UNKNOWN	FAM	NFQ-MGB	23.3442	23.3301	0.0159484	0.109432									TRUE	3	19	1
121820	D2	WT 3	fliA	UNKNOWN	FAM	NFQ-MGB	23.3128	23.3301	0.0159484	0.109432									TRUE	3	19	1
121820	D3	WT 3	fliA	UNKNOWN	FAM	NFQ-MGB	23.3334	23.3301	0.0159484	0.109432									TRUE	3	19	1
qPCR run date	Well	Sample Name	Target Name	Task	Reporter	Quencher	Cт	Cт Mean	Cт SD	Ct Threshold									Automatic Baseline	Baseline Start	Baseline End	Efficiency	Comments	NOAMP	EXPFAIL
121720	A4		flgM	NTC	FAM	NFQ-MGB	Undetermined			0.069228									TRUE	3	39	1
121720	A5		flgM	NTC	FAM	NFQ-MGB	Undetermined			0.069228									TRUE	3	39	1
121720	A6		flgM	NTC	FAM	NFQ-MGB	Undetermined			0.069228									TRUE	3	39	1
121720	B4	WT 1	flgM	UNKNOWN	FAM	NFQ-MGB	21.89	21.9308	0.047189	0.069228									TRUE	3	18	1
121720	B5	WT 1	flgM	UNKNOWN	FAM	NFQ-MGB	21.9825	21.9308	0.047189	0.069228									TRUE	3	19	1
121720	B6	WT 1	flgM	UNKNOWN	FAM	NFQ-MGB	21.92	21.9308	0.047189	0.069228									TRUE	3	18	1
121720	B7	WT 2	flgM	UNKNOWN	FAM	NFQ-MGB	21.5615	21.5687	0.0116811	0.069228									TRUE	3	18	1
121720	B8	WT 2	flgM	UNKNOWN	FAM	NFQ-MGB	21.5624	21.5687	0.0116811	0.069228									TRUE	3	18	1
121720	B9	WT 2	flgM	UNKNOWN	FAM	NFQ-MGB	21.5822	21.5687	0.0116811	0.069228									TRUE	3	18	1
121720	B10	WT 3	flgM	UNKNOWN	FAM	NFQ-MGB	22.4609	22.4767	0.0163964	0.069228									TRUE	3	19	1
121720	B11	WT 3	flgM	UNKNOWN	FAM	NFQ-MGB	22.4937	22.4767	0.0163964	0.069228									TRUE	3	19	1
121720	B12	WT 3	flgM	UNKNOWN	FAM	NFQ-MGB	22.4755	22.4767	0.0163964	0.069228									TRUE	3	19	1
121720	C4	yeiE 1	flgM	UNKNOWN	FAM	NFQ-MGB	27.2217	27.2639	0.038803	0.069228									TRUE	3	24	1
121720	C5	yeiE 1	flgM	UNKNOWN	FAM	NFQ-MGB	27.298	27.2639	0.038803	0.069228									TRUE	3	24	1
121720	C6	yeiE 1	flgM	UNKNOWN	FAM	NFQ-MGB	27.2719	27.2639	0.038803	0.069228									TRUE	3	24	1
121720	C7	yeiE 2	flgM	UNKNOWN	FAM	NFQ-MGB	27.4487	27.4201	0.0261087	0.069228									TRUE	3	24	1
121720	C8	yeiE 2	flgM	UNKNOWN	FAM	NFQ-MGB	27.3975	27.4201	0.0261087	0.069228									TRUE	3	24	1
121720	C9	yeiE 2	flgM	UNKNOWN	FAM	NFQ-MGB	27.4142	27.4201	0.0261087	0.069228									TRUE	3	24	1
121720	C10	yeiE 3	flgM	UNKNOWN	FAM	NFQ-MGB	26.7598	26.8127	0.0460757	0.069228									TRUE	3	23	1
121720	C11	yeiE 3	flgM	UNKNOWN	FAM	NFQ-MGB	26.8337	26.8127	0.0460757	0.069228									TRUE	3	23	1
121720	C12	yeiE 3	flgM	UNKNOWN	FAM	NFQ-MGB	26.8445	26.8127	0.0460757	0.069228									TRUE	3	23	1
qPCR run date	Well	Sample Name	Target Name	Task	Reporter	Quencher	Cт	Cт Mean	Cт SD	Ct Threshold									Automatic Baseline	Baseline Start	Baseline End	Efficiency	Comments	NOAMP	EXPFAIL
121819	A4	fliD NTC	fliD	NTC	FAM	NFQ-MGB	Undetermined			0.0776875									TRUE	3	39
121819	A5	fliD NTC	fliD	NTC	FAM	NFQ-MGB	Undetermined			0.0776875									TRUE	3	39
121819	A6	fliD NTC	fliD	NTC	FAM	NFQ-MGB	Undetermined			0.0776875									TRUE	3	39
121819	E4	yeiE 1	fliD	UNKNOWN	FAM	NFQ-MGB	28.9078	28.9867	0.06997	0.0776875									TRUE	3	25
121819	E5	yeiE 1	fliD	UNKNOWN	FAM	NFQ-MGB	29.0112	28.9867	0.06997	0.0776875									TRUE	3	25
121819	E6	yeiE 1	fliD	UNKNOWN	FAM	NFQ-MGB	29.0411	28.9867	0.06997	0.0776875									TRUE	3	25
121819	F4	yeiE 2	fliD	UNKNOWN	FAM	NFQ-MGB	28.9023	28.9697	0.0752717	0.0776875									TRUE	3	25
121819	F5	yeiE 2	fliD	UNKNOWN	FAM	NFQ-MGB	28.9558	28.9697	0.0752717	0.0776875									TRUE	3	25
121819	F6	yeiE 2	fliD	UNKNOWN	FAM	NFQ-MGB	29.0509	28.9697	0.0752717	0.0776875									TRUE	3	25
121819	G4	yeiE 3	fliD	UNKNOWN	FAM	NFQ-MGB	28.7665	28.9159	0.134008	0.0776875									TRUE	3	25
121819	G5	yeiE 3	fliD	UNKNOWN	FAM	NFQ-MGB	28.9556	28.9159	0.134008	0.0776875									TRUE	3	25
121819	G6	yeiE 3	fliD	UNKNOWN	FAM	NFQ-MGB	29.0255	28.9159	0.134008	0.0776875									TRUE	3	25
121819	B4	WT 1	fliD	UNKNOWN	FAM	NFQ-MGB	23.9273	23.9143	0.011957	0.0776875									TRUE	3	20
121819	B5	WT 1	fliD	UNKNOWN	FAM	NFQ-MGB	23.9117	23.9143	0.011957	0.0776875									TRUE	3	20
121819	B6	WT 1	fliD	UNKNOWN	FAM	NFQ-MGB	23.9038	23.9143	0.011957	0.0776875									TRUE	3	20
121819	C4	WT 2	fliD	UNKNOWN	FAM	NFQ-MGB	23.7919	23.7722	0.0728171	0.0776875									TRUE	3	20
121819	C5	WT 2	fliD	UNKNOWN	FAM	NFQ-MGB	23.8331	23.7722	0.0728171	0.0776875									TRUE	3	20
121819	C6	WT 2	fliD	UNKNOWN	FAM	NFQ-MGB	23.6915	23.7722	0.0728171	0.0776875									TRUE	3	20
121819	D4	WT 3	fliD	UNKNOWN	FAM	NFQ-MGB	24.4669	24.4741	0.0119929	0.0776875									TRUE	3	21
121819	D5	WT 3	fliD	UNKNOWN	FAM	NFQ-MGB	24.488	24.4741	0.0119929	0.0776875									TRUE	3	21
121819	D6	WT 3	fliD	UNKNOWN	FAM	NFQ-MGB	24.4675	24.4741	0.0119929	0.0776875									TRUE	3	21
qPCR run date	Well	Sample Name	Target Name	Task	Reporter	Quencher	Cт	Cт Mean	Cт SD	Ct Threshold									Automatic Baseline	Baseline Start	Baseline End	Efficiency	Comments	NOAMP	EXPFAIL
010920	A7	fliT NTC	fliT	NTC	FAM	NFQ-MGB	Undetermined			0.07915									TRUE	3	39	1
010920	A8	fliT NTC	fliT	NTC	FAM	NFQ-MGB	Undetermined			0.07915									TRUE	3	39	1
010920	A9	fliT NTC	fliT	NTC	FAM	NFQ-MGB	Undetermined			0.07915									TRUE	3	39	1
010920	E7	yeiE 1	fliT	UNKNOWN	FAM	NFQ-MGB	27.9878	27.9519	0.0411965	0.07915									TRUE	3	24	1
010920	E8	yeiE 1	fliT	UNKNOWN	FAM	NFQ-MGB	27.961	27.9519	0.0411965	0.07915									TRUE	3	24	1
010920	E9	yeiE 1	fliT	UNKNOWN	FAM	NFQ-MGB	27.9069	27.9519	0.0411965	0.07915									TRUE	3	24	1
010920	F7	yeiE 2	fliT	UNKNOWN	FAM	NFQ-MGB	27.4938	27.4249	0.0611662	0.07915									TRUE	3	24	1
010920	F8	yeiE 2	fliT	UNKNOWN	FAM	NFQ-MGB	27.3768	27.4249	0.0611662	0.07915									TRUE	3	24	1
010920	F9	yeiE 2	fliT	UNKNOWN	FAM	NFQ-MGB	27.4042	27.4249	0.0611662	0.07915									TRUE	3	24	1
010920	G7	yeiE 3	fliT	UNKNOWN	FAM	NFQ-MGB	27.3976	27.3497	0.0517755	0.07915									TRUE	3	24	1
010920	G8	yeiE 3	fliT	UNKNOWN	FAM	NFQ-MGB	27.2948	27.3497	0.0517755	0.07915									TRUE	3	24	1
010920	G9	yeiE 3	fliT	UNKNOWN	FAM	NFQ-MGB	27.3568	27.3497	0.0517755	0.07915									TRUE	3	24	1
010920	B7	WT 1	fliT	UNKNOWN	FAM	NFQ-MGB	22.4069	22.402	0.0157862	0.07915									TRUE	3	19	1
010920	B8	WT 1	fliT	UNKNOWN	FAM	NFQ-MGB	22.4149	22.402	0.0157862	0.07915									TRUE	3	19	1
010920	B9	WT 1	fliT	UNKNOWN	FAM	NFQ-MGB	22.3844	22.402	0.0157862	0.07915									TRUE	3	19	1
010920	C7	WT 2	fliT	UNKNOWN	FAM	NFQ-MGB	22.3253	22.3162	0.0258177	0.07915									TRUE	3	19	1
010920	C8	WT 2	fliT	UNKNOWN	FAM	NFQ-MGB	22.3362	22.3162	0.0258177	0.07915									TRUE	3	19	1
010920	C9	WT 2	fliT	UNKNOWN	FAM	NFQ-MGB	22.287	22.3162	0.0258177	0.07915									TRUE	3	18	1
010920	D7	WT 3	fliT	UNKNOWN	FAM	NFQ-MGB	23.2239	23.251	0.0462134	0.07915									TRUE	3	19	1
010920	D8	WT 3	fliT	UNKNOWN	FAM	NFQ-MGB	23.3044	23.251	0.0462134	0.07915									TRUE	3	20	1
010920	D9	WT 3	fliT	UNKNOWN	FAM	NFQ-MGB	23.2248	23.251	0.0462134	0.07915									TRUE	3	20	1
qPCR run date	Well	Sample Name	Target Name	Task	Reporter	Quencher	Cт	Cт Mean	Cт SD	Ct Threshold									Automatic Baseline	Baseline Start	Baseline End	Efficiency	Comments	NOAMP	EXPFAIL
121819	A7	fliZ NTC	fliZ	NTC	FAM	NFQ-MGB	Undetermined			0.0389402									TRUE	3	39	1
121819	A8	fliZ NTC	fliZ	NTC	FAM	NFQ-MGB	Undetermined			0.0389402									TRUE	3	39	1
121819	A9	fliZ NTC	fliZ	NTC	FAM	NFQ-MGB	Undetermined			0.0389402									TRUE	3	39	1
121819	E7	yeiE 1	fliZ	UNKNOWN	FAM	NFQ-MGB	28.7295	28.7637	0.0743005	0.0389402									TRUE	3	26	1
121819	E8	yeiE 1	fliZ	UNKNOWN	FAM	NFQ-MGB	28.8489	28.7637	0.0743005	0.0389402									TRUE	3	26	1
121819	E9	yeiE 1	fliZ	UNKNOWN	FAM	NFQ-MGB	28.7127	28.7637	0.0743005	0.0389402									TRUE	3	26	1
121819	F7	yeiE 2	fliZ	UNKNOWN	FAM	NFQ-MGB	28.5884	28.6098	0.0575727	0.0389402									TRUE	3	26	1
121819	F8	yeiE 2	fliZ	UNKNOWN	FAM	NFQ-MGB	28.675	28.6098	0.0575727	0.0389402									TRUE	3	26	1
121819	F9	yeiE 2	fliZ	UNKNOWN	FAM	NFQ-MGB	28.566	28.6098	0.0575727	0.0389402									TRUE	3	26	1
121819	G7	yeiE 3	fliZ	UNKNOWN	FAM	NFQ-MGB	28.8485	28.7951	0.0957835	0.0389402									TRUE	3	26	1
121819	G8	yeiE 3	fliZ	UNKNOWN	FAM	NFQ-MGB	28.8523	28.7951	0.0957835	0.0389402									TRUE	3	26	1
121819	G9	yeiE 3	fliZ	UNKNOWN	FAM	NFQ-MGB	28.6845	28.7951	0.0957835	0.0389402									TRUE	3	26	1
121819	B7	WT 1	fliZ	UNKNOWN	FAM	NFQ-MGB	23.2087	23.1939	0.0729381	0.0389402									TRUE	3	20	1
121819	B8	WT 1	fliZ	UNKNOWN	FAM	NFQ-MGB	23.2582	23.1939	0.0729381	0.0389402									TRUE	3	20	1
121819	B9	WT 1	fliZ	UNKNOWN	FAM	NFQ-MGB	23.1146	23.1939	0.0729381	0.0389402									TRUE	3	20	1
121819	C7	WT 2	fliZ	UNKNOWN	FAM	NFQ-MGB	22.5981	22.6147	0.0205837	0.0389402									TRUE	3	20	1
121819	C8	WT 2	fliZ	UNKNOWN	FAM	NFQ-MGB	22.6377	22.6147	0.0205837	0.0389402									TRUE	3	20	1
121819	C9	WT 2	fliZ	UNKNOWN	FAM	NFQ-MGB	22.6081	22.6147	0.0205837	0.0389402									TRUE	3	20	1
121819	D7	WT 3	fliZ	UNKNOWN	FAM	NFQ-MGB	23.2821	23.2953	0.0561457	0.0389402									TRUE	3	20	1
121819	D8	WT 3	fliZ	UNKNOWN	FAM	NFQ-MGB	23.3568	23.2953	0.0561457	0.0389402									TRUE	3	21	1
121819	D9	WT 3	fliZ	UNKNOWN	FAM	NFQ-MGB	23.2469	23.2953	0.0561457	0.0389402									TRUE	3	20	1
qPCR run date	Well	Sample Name	Target Name	Task	Reporter	Quencher	Cт	Cт Mean	Cт SD	Ct Threshold									Automatic Baseline	Baseline Start	Baseline End	Efficiency	Comments	NOAMP	EXPFAIL
121819	A10	fliK NTC	fliK	NTC	FAM	NFQ-MGB	Undetermined			0.0596343									TRUE	3	39	1
121819	A11	fliK NTC	fliK	NTC	FAM	NFQ-MGB	Undetermined			0.0596343									TRUE	3	39	1
121819	A12	fliK NTC	fliK	NTC	FAM	NFQ-MGB	Undetermined			0.0596343									TRUE	3	39	1
121819	E10	yeiE 1	fliK	UNKNOWN	FAM	NFQ-MGB	31.7535	31.6775	0.23805	0.0596343									TRUE	3	29	1
121819	E11	yeiE 1	fliK	UNKNOWN	FAM	NFQ-MGB	31.8683	31.6775	0.23805	0.0596343									TRUE	3	29	1
121819	E12	yeiE 1	fliK	UNKNOWN	FAM	NFQ-MGB	31.4108	31.6775	0.23805	0.0596343									TRUE	3	28	1
121819	F10	yeiE 2	fliK	UNKNOWN	FAM	NFQ-MGB	31.7531	31.8413	0.0799567	0.0596343									TRUE	3	28	1
121819	F11	yeiE 2	fliK	UNKNOWN	FAM	NFQ-MGB	31.8618	31.8413	0.0799567	0.0596343									TRUE	3	29	1
121819	F12	yeiE 2	fliK	UNKNOWN	FAM	NFQ-MGB	31.9091	31.8413	0.0799567	0.0596343									TRUE	3	29	1
121819	G10	yeiE 3	fliK	UNKNOWN	FAM	NFQ-MGB	31.1961	31.5544	0.354918	0.0596343									TRUE	3	28	1
121819	G11	yeiE 3	fliK	UNKNOWN	FAM	NFQ-MGB	31.5614	31.5544	0.354918	0.0596343									TRUE	3	28	1
121819	G12	yeiE 3	fliK	UNKNOWN	FAM	NFQ-MGB	31.9058	31.5544	0.354918	0.0596343									TRUE	3	29	1
121819	B10	WT 1	fliK	UNKNOWN	FAM	NFQ-MGB	25.7412	25.801	0.0533624	0.0596343									TRUE	3	22	1
121819	B11	WT 1	fliK	UNKNOWN	FAM	NFQ-MGB	25.8179	25.801	0.0533624	0.0596343									TRUE	3	23	1
121819	B12	WT 1	fliK	UNKNOWN	FAM	NFQ-MGB	25.8438	25.801	0.0533624	0.0596343									TRUE	3	23	1
121819	C10	WT 2	fliK	UNKNOWN	FAM	NFQ-MGB	25.952	26.054	0.0936561	0.0596343									TRUE	3	23	1
121819	C11	WT 2	fliK	UNKNOWN	FAM	NFQ-MGB	26.0738	26.054	0.0936561	0.0596343									TRUE	3	23	1
121819	C12	WT 2	fliK	UNKNOWN	FAM	NFQ-MGB	26.1361	26.054	0.0936561	0.0596343									TRUE	3	23	1
121819	D10	WT 3	fliK	UNKNOWN	FAM	NFQ-MGB	25.573	25.5672	0.00653963	0.0596343									TRUE	3	22	1
121819	D11	WT 3	fliK	UNKNOWN	FAM	NFQ-MGB	25.5685	25.5672	0.00653963	0.0596343									TRUE	3	22	1
121819	D12	WT 3	fliK	UNKNOWN	FAM	NFQ-MGB	25.5601	25.5672	0.00653963	0.0596343									TRUE	3	22	1
qPCR run date	Well	Sample Name	Target Name	Task	Reporter	Quencher	Cт	Cт Mean	Cт SD	Ct Threshold									Automatic Baseline	Baseline Start	Baseline End	Efficiency	Comments	NOAMP	EXPFAIL
121819	A10	fliC NTC	fliC	NTC	FAM	NFQ-MGB	Undetermined			0.0391221									TRUE	3	39	1
121819	A11	fliC NTC	fliC	NTC	FAM	NFQ-MGB	Undetermined			0.0391221									TRUE	3	39	1
121819	A12	fliC NTC	fliC	NTC	FAM	NFQ-MGB	Undetermined			0.0391221									TRUE	3	39	1
121819	E10	yeiE 1	fliC	UNKNOWN	FAM	NFQ-MGB	25.2719	25.2737	0.0310055	0.0391221									TRUE	3	23	1
121819	E11	yeiE 1	fliC	UNKNOWN	FAM	NFQ-MGB	25.2437	25.2737	0.0310055	0.0391221									TRUE	3	22	1
121819	E12	yeiE 1	fliC	UNKNOWN	FAM	NFQ-MGB	25.3056	25.2737	0.0310055	0.0391221									TRUE	3	23	1
121819	F10	yeiE 2	fliC	UNKNOWN	FAM	NFQ-MGB	25.1103	25.2136	0.0912021	0.0391221									TRUE	3	22	1
121819	F11	yeiE 2	fliC	UNKNOWN	FAM	NFQ-MGB	25.2471	25.2136	0.0912021	0.0391221									TRUE	3	23	1
121819	F12	yeiE 2	fliC	UNKNOWN	FAM	NFQ-MGB	25.2832	25.2136	0.0912021	0.0391221									TRUE	3	23	1
121819	G10	yeiE 3	fliC	UNKNOWN	FAM	NFQ-MGB	25.6168	25.6566	0.0932613	0.0391221									TRUE	3	23	1
121819	G11	yeiE 3	fliC	UNKNOWN	FAM	NFQ-MGB	25.5899	25.6566	0.0932613	0.0391221									TRUE	3	23	1
121819	G12	yeiE 3	fliC	UNKNOWN	FAM	NFQ-MGB	25.7632	25.6566	0.0932613	0.0391221									TRUE	3	23	1
121819	B10	WT 1	fliC	UNKNOWN	FAM	NFQ-MGB	16.9996	16.9853	0.0148646	0.0391221									TRUE	3	14	1
121819	B11	WT 1	fliC	UNKNOWN	FAM	NFQ-MGB	16.97	16.9853	0.0148646	0.0391221									TRUE	3	14	1
121819	B12	WT 1	fliC	UNKNOWN	FAM	NFQ-MGB	16.9862	16.9853	0.0148646	0.0391221									TRUE	3	14	1
121819	C10	WT 2	fliC	UNKNOWN	FAM	NFQ-MGB	16.5154	16.548	0.04056	0.0391221									TRUE	3	14	1
121819	C11	WT 2	fliC	UNKNOWN	FAM	NFQ-MGB	16.5934	16.548	0.04056	0.0391221									TRUE	3	14	1
121819	C12	WT 2	fliC	UNKNOWN	FAM	NFQ-MGB	16.5352	16.548	0.04056	0.0391221									TRUE	3	14	1
121819	D10	WT 3	fliC	UNKNOWN	FAM	NFQ-MGB	17.5918	17.6105	0.0404563	0.0391221									TRUE	3	15	1
121819	D11	WT 3	fliC	UNKNOWN	FAM	NFQ-MGB	17.6569	17.6105	0.0404563	0.0391221									TRUE	3	15	1
121819	D12	WT 3	fliC	UNKNOWN	FAM	NFQ-MGB	17.5828	17.6105	0.0404563	0.0391221									TRUE	3	15	1
qPCR run date	Well	Sample Name	Target Name	Task	Reporter	Quencher	Cт	Cт Mean	Cт SD	Ct Threshold									Automatic Baseline	Baseline Start	Baseline End	Efficiency	Comments	NOAMP	EXPFAIL
010920	A10	fljB NTC	fljB	NTC	FAM	NFQ-MGB	Undetermined			0.0169612									TRUE	3	39	1
010920	A11	fljB NTC	fljB	NTC	FAM	NFQ-MGB	Undetermined			0.0169612									TRUE	3	39	1
010920	A12	fljB NTC	fljB	NTC	FAM	NFQ-MGB	Undetermined			0.0169612									TRUE	3	39	1
010920	E10	yeiE 1	fljB	UNKNOWN	FAM	NFQ-MGB	23.8199	23.8586	0.0573953	0.0169612									TRUE	3	22	1
010920	E11	yeiE 1	fljB	UNKNOWN	FAM	NFQ-MGB	23.9246	23.8586	0.0573953	0.0169612									TRUE	3	22	1
010920	E12	yeiE 1	fljB	UNKNOWN	FAM	NFQ-MGB	23.8314	23.8586	0.0573953	0.0169612									TRUE	3	22	1
010920	F10	yeiE 2	fljB	UNKNOWN	FAM	NFQ-MGB	23.3986	23.4497	0.0481497	0.0169612									TRUE	3	22	1
010920	F11	yeiE 2	fljB	UNKNOWN	FAM	NFQ-MGB	23.4942	23.4497	0.0481497	0.0169612									TRUE	3	22	1
010920	F12	yeiE 2	fljB	UNKNOWN	FAM	NFQ-MGB	23.4563	23.4497	0.0481497	0.0169612									TRUE	3	22	1
010920	G10	yeiE 3	fljB	UNKNOWN	FAM	NFQ-MGB	22.4705	22.5436	0.102751	0.0169612									TRUE	3	21	1
010920	G11	yeiE 3	fljB	UNKNOWN	FAM	NFQ-MGB	22.4992	22.5436	0.102751	0.0169612									TRUE	3	21	1
010920	G12	yeiE 3	fljB	UNKNOWN	FAM	NFQ-MGB	22.6611	22.5436	0.102751	0.0169612									TRUE	3	21	1
010920	B10	WT 1	fljB	UNKNOWN	FAM	NFQ-MGB	21.4213	21.4346	0.0546238	0.0169612									TRUE	3	20	1
010920	B11	WT 1	fljB	UNKNOWN	FAM	NFQ-MGB	21.4946	21.4346	0.0546238	0.0169612									TRUE	3	20	1
010920	B12	WT 1	fljB	UNKNOWN	FAM	NFQ-MGB	21.3878	21.4346	0.0546238	0.0169612									TRUE	3	20	1
010920	C10	WT 2	fljB	UNKNOWN	FAM	NFQ-MGB	20.5692	20.6419	0.092979	0.0169612									TRUE	3	19	1
010920	C11	WT 2	fljB	UNKNOWN	FAM	NFQ-MGB	20.7467	20.6419	0.092979	0.0169612									TRUE	3	19	1
010920	C12	WT 2	fljB	UNKNOWN	FAM	NFQ-MGB	20.6098	20.6419	0.092979	0.0169612									TRUE	3	19	1
010920	D10	WT 3	fljB	UNKNOWN	FAM	NFQ-MGB	22.6025	22.6465	0.0435139	0.0169612									TRUE	3	21	1
010920	D11	WT 3	fljB	UNKNOWN	FAM	NFQ-MGB	22.6475	22.6465	0.0435139	0.0169612									TRUE	3	21	1
010920	D12	WT 3	fljB	UNKNOWN	FAM	NFQ-MGB	22.6895	22.6465	0.0435139	0.0169612									TRUE	3	21	1
112120	A10		fljB	NTC	FAM	NFQ-MGB	Undetermined			0.0169612									TRUE	3	39
112120	A11		fljB	NTC	FAM	NFQ-MGB	Undetermined			0.0169612									TRUE	3	39
112120	A12		fljB	NTC	FAM	NFQ-MGB	Undetermined			0.0169612									TRUE	3	39
112120	C10	WT 4	fljB	UNKNOWN	FAM	NFQ-MGB	21.9469	22.1547	0.20911	0.0169612									TRUE	3	20
112120	C11	WT 4	fljB	UNKNOWN	FAM	NFQ-MGB	22.3651	22.1547	0.20911	0.0169612									TRUE	3	21
112120	C12	WT 4	fljB	UNKNOWN	FAM	NFQ-MGB	22.1523	22.1547	0.20911	0.0169612									TRUE	3	20
112120	D10	WT 5	fljB	UNKNOWN	FAM	NFQ-MGB	20.7842	20.7937	0.0810054	0.0169612									TRUE	3	19
112120	D11	WT 5	fljB	UNKNOWN	FAM	NFQ-MGB	20.879	20.7937	0.0810054	0.0169612									TRUE	3	19
112120	D12	WT 5	fljB	UNKNOWN	FAM	NFQ-MGB	20.7178	20.7937	0.0810054	0.0169612									TRUE	3	19
112120	F10	yeiE 4	fljB	UNKNOWN	FAM	NFQ-MGB	22.7279	22.7806	0.078454	0.0169612									TRUE	3	21
112120	F11	yeiE 4	fljB	UNKNOWN	FAM	NFQ-MGB	22.8708	22.7806	0.078454	0.0169612									TRUE	3	21
112120	F12	yeiE 4	fljB	UNKNOWN	FAM	NFQ-MGB	22.7433	22.7806	0.078454	0.0169612									TRUE	3	21
112120	G10	yeiE 5	fljB	UNKNOWN	FAM	NFQ-MGB	22.6738	22.6897	0.0244145	0.0169612									TRUE	3	21
112120	G11	yeiE 5	fljB	UNKNOWN	FAM	NFQ-MGB	22.6776	22.6897	0.0244145	0.0169612									TRUE	3	21
112120	G12	yeiE 5	fljB	UNKNOWN	FAM	NFQ-MGB	22.7178	22.6897	0.0244145	0.0169612									TRUE	3	21
qPCR run date	Well	Sample Name	Target Name	Task	Reporter	Quencher	Cт	Cт Mean	Cт SD	Ct Threshold									Automatic Baseline	Baseline Start	Baseline End	Efficiency	Comments	NOAMP	EXPFAIL
121719	A7	STM1697 NTC	STM1697	NTC	FAM	NFQ-MGB	Undetermined			0.070719									TRUE	3	39	1
121719	A8	STM1697 NTC	STM1697	NTC	FAM	NFQ-MGB	Undetermined			0.070719									TRUE	3	39	1
121719	A9	STM1697 NTC	STM1697	NTC	FAM	NFQ-MGB	Undetermined			0.070719									TRUE	3	39	1
121719	D4	WT 1	STM1697	UNKNOWN	FAM	NFQ-MGB	23.0757	23.0697	0.0147504	0.070719									TRUE	3	19	1
121719	D5	WT 1	STM1697	UNKNOWN	FAM	NFQ-MGB	23.0529	23.0697	0.0147504	0.070719									TRUE	3	19	1
121719	D6	WT 1	STM1697	UNKNOWN	FAM	NFQ-MGB	23.0806	23.0697	0.0147504	0.070719									TRUE	3	20	1
121719	D7	WT 2	STM1697	UNKNOWN	FAM	NFQ-MGB	23.1454	23.1624	0.0419238	0.070719									TRUE	3	20	1
121719	D8	WT 2	STM1697	UNKNOWN	FAM	NFQ-MGB	23.2102	23.1624	0.0419238	0.070719									TRUE	3	20	1
121719	D9	WT 2	STM1697	UNKNOWN	FAM	NFQ-MGB	23.1317	23.1624	0.0419238	0.070719									TRUE	3	19	1
121719	D10	WT 3	STM1697	UNKNOWN	FAM	NFQ-MGB	23.7776	23.793	0.024497	0.070719									TRUE	3	20	1
121719	D11	WT 3	STM1697	UNKNOWN	FAM	NFQ-MGB	23.8213	23.793	0.024497	0.070719									TRUE	3	20	1
121719	D12	WT 3	STM1697	UNKNOWN	FAM	NFQ-MGB	23.7802	23.793	0.024497	0.070719									TRUE	3	20	1
121719	E4	yeiE 1	STM1697	UNKNOWN	FAM	NFQ-MGB	21.6459	21.7052	0.0520125	0.070719									TRUE	3	18	1
121719	E5	yeiE 1	STM1697	UNKNOWN	FAM	NFQ-MGB	21.7266	21.7052	0.0520125	0.070719									TRUE	3	18	1
121719	E6	yeiE 1	STM1697	UNKNOWN	FAM	NFQ-MGB	21.7432	21.7052	0.0520125	0.070719									TRUE	3	18	1
121719	E7	yeiE 2	STM1697	UNKNOWN	FAM	NFQ-MGB	21.8545	21.8551	0.0168747	0.070719									TRUE	3	18	1
121719	E8	yeiE 2	STM1697	UNKNOWN	FAM	NFQ-MGB	21.8385	21.8551	0.0168747	0.070719									TRUE	3	18	1
121719	E9	yeiE 2	STM1697	UNKNOWN	FAM	NFQ-MGB	21.8723	21.8551	0.0168747	0.070719									TRUE	3	18	1
121719	E10	yeiE 3	STM1697	UNKNOWN	FAM	NFQ-MGB	22.2792	22.2913	0.012545	0.070719									TRUE	3	19	1
121719	E11	yeiE 3	STM1697	UNKNOWN	FAM	NFQ-MGB	22.2905	22.2913	0.012545	0.070719									TRUE	3	19	1
121719	E12	yeiE 3	STM1697	UNKNOWN	FAM	NFQ-MGB	22.3042	22.2913	0.012545	0.070719									TRUE	3	19	1
qPCR run date	Well	Sample Name	Target Name	Task	Reporter	Quencher	Cт	Cт Mean	Cт SD	Ct Threshold									Automatic Baseline	Baseline Start	Baseline End	Efficiency	Comments	NOAMP	EXPFAIL
010920	A1	ydiV NTC	ydiV	NTC	FAM	NFQ-MGB	Undetermined			0.080855									TRUE	3	39	1
010920	A2	ydiV NTC	ydiV	NTC	FAM	NFQ-MGB	Undetermined			0.080855									TRUE	3	39	1
010920	A3	ydiV NTC	ydiV	NTC	FAM	NFQ-MGB	Undetermined			0.080855									TRUE	3	39	1
010920	E1	yeiE 1	ydiV	UNKNOWN	FAM	NFQ-MGB	24.7496	24.7169	0.0507323	0.080855									TRUE	3	21	1
010920	E2	yeiE 1	ydiV	UNKNOWN	FAM	NFQ-MGB	24.7425	24.7169	0.0507323	0.080855									TRUE	3	21	1
010920	E3	yeiE 1	ydiV	UNKNOWN	FAM	NFQ-MGB	24.6584	24.7169	0.0507323	0.080855									TRUE	3	21	1
010920	F1	yeiE 2	ydiV	UNKNOWN	FAM	NFQ-MGB	24.3592	24.3501	0.0814089	0.080855									TRUE	3	20	1
010920	F2	yeiE 2	ydiV	UNKNOWN	FAM	NFQ-MGB	24.4266	24.3501	0.0814089	0.080855									TRUE	3	21	1
010920	F3	yeiE 2	ydiV	UNKNOWN	FAM	NFQ-MGB	24.2646	24.3501	0.0814089	0.080855									TRUE	3	20	1
010920	G1	yeiE 3	ydiV	UNKNOWN	FAM	NFQ-MGB	23.8544	23.8538	0.0322029	0.080855									TRUE	3	20	1
010920	G2	yeiE 3	ydiV	UNKNOWN	FAM	NFQ-MGB	23.8214	23.8538	0.0322029	0.080855									TRUE	3	20	1
010920	G3	yeiE 3	ydiV	UNKNOWN	FAM	NFQ-MGB	23.8857	23.8538	0.0322029	0.080855									TRUE	3	20	1
010920	B1	WT 1	ydiV	UNKNOWN	FAM	NFQ-MGB	25.1681	25.1817	0.0205521	0.080855									TRUE	3	21	1
010920	B2	WT 1	ydiV	UNKNOWN	FAM	NFQ-MGB	25.2053	25.1817	0.0205521	0.080855									TRUE	3	21	1
010920	B3	WT 1	ydiV	UNKNOWN	FAM	NFQ-MGB	25.1715	25.1817	0.0205521	0.080855									TRUE	3	21	1
010920	C1	WT 2	ydiV	UNKNOWN	FAM	NFQ-MGB	24.5276	24.4895	0.0419442	0.080855									TRUE	3	21	1
010920	C2	WT 2	ydiV	UNKNOWN	FAM	NFQ-MGB	24.4446	24.4895	0.0419442	0.080855									TRUE	3	21	1
010920	C3	WT 2	ydiV	UNKNOWN	FAM	NFQ-MGB	24.4965	24.4895	0.0419442	0.080855									TRUE	3	21	1
010920	D1	WT 3	ydiV	UNKNOWN	FAM	NFQ-MGB	25.9009	25.8419	0.0541365	0.080855									TRUE	3	22	1
010920	D2	WT 3	ydiV	UNKNOWN	FAM	NFQ-MGB	25.7945	25.8419	0.0541365	0.080855									TRUE	3	22	1
010920	D3	WT 3	ydiV	UNKNOWN	FAM	NFQ-MGB	25.8304	25.8419	0.0541365	0.080855									TRUE	3	22	1
112120	A7	ydiV NTC	ydiV	NTC	FAM	NFQ-MGB	Undetermined			0.080855									FALSE	3	15	1
112120	A8	ydiV NTC	ydiV	NTC	FAM	NFQ-MGB	Undetermined			0.080855									FALSE	3	15	1
112120	A9	ydiV NTC	ydiV	NTC	FAM	NFQ-MGB	Undetermined			0.080855									FALSE	3	15	1
112120	C7	WT 4	ydiV	UNKNOWN	FAM	NFQ-MGB	24.4735	24.4792	0.0689246	0.080855									FALSE	3	15	1
112120	C8	WT 4	ydiV	UNKNOWN	FAM	NFQ-MGB	24.5507	24.4792	0.0689246	0.080855									FALSE	3	15	1
112120	C9	WT 4	ydiV	UNKNOWN	FAM	NFQ-MGB	24.4132	24.4792	0.0689246	0.080855									FALSE	3	15	1
112120	D7	WT 5	ydiV	UNKNOWN	FAM	NFQ-MGB	24.2225	24.1605	0.118738	0.080855									FALSE	3	15	1
112120	D8	WT 5	ydiV	UNKNOWN	FAM	NFQ-MGB	24.2355	24.1605	0.118738	0.080855									FALSE	3	15	1
112120	D9	WT 5	ydiV	UNKNOWN	FAM	NFQ-MGB	24.0236	24.1605	0.118738	0.080855									FALSE	3	15	1
112120	F7	yeiE 4	ydiV	UNKNOWN	FAM	NFQ-MGB	24.162	24.118	0.108003	0.080855									FALSE	3	15	1
112120	F8	yeiE 4	ydiV	UNKNOWN	FAM	NFQ-MGB	24.197	24.118	0.108003	0.080855									FALSE	3	15	1
112120	F9	yeiE 4	ydiV	UNKNOWN	FAM	NFQ-MGB	23.9949	24.118	0.108003	0.080855									FALSE	3	15	1
112120	G7	yeiE 5	ydiV	UNKNOWN	FAM	NFQ-MGB	23.988	23.9956	0.00724609	0.080855									FALSE	3	15	1
112120	G8	yeiE 5	ydiV	UNKNOWN	FAM	NFQ-MGB	24.0024	23.9956	0.00724609	0.080855									FALSE	3	15	1
112120	G9	yeiE 5	ydiV	UNKNOWN	FAM	NFQ-MGB	23.9964	23.9956	0.00724609	0.080855									FALSE	3	15	1
112420	F1	ydiV NTC	ydiV	NTC	FAM	NFQ-MGB	Undetermined			0.080855									TRUE	3	39	1
112420	F2	ydiV NTC	ydiV	NTC	FAM	NFQ-MGB	Undetermined			0.080855									TRUE	3	39	1
112420	F3	ydiV NTC	ydiV	NTC	FAM	NFQ-MGB	Undetermined			0.080855									TRUE	3	39	1
112420	G1	WT 6	ydiV	UNKNOWN	FAM	NFQ-MGB	24.4261	24.4102	0.0554698	0.080855									TRUE	3	21	1
112420	G2	WT 6	ydiV	UNKNOWN	FAM	NFQ-MGB	24.3485	24.4102	0.0554698	0.080855									TRUE	3	20	1
112420	G3	WT 6	ydiV	UNKNOWN	FAM	NFQ-MGB	24.4559	24.4102	0.0554698	0.080855									TRUE	3	21	1
112420	H1	yeiE 6	ydiV	UNKNOWN	FAM	NFQ-MGB	24.1002	24.0435	0.0499904	0.080855									TRUE	3	20	1
112420	H2	yeiE 6	ydiV	UNKNOWN	FAM	NFQ-MGB	24.0244	24.0435	0.0499904	0.080855									TRUE	3	20	1
112420	H3	yeiE 6	ydiV	UNKNOWN	FAM	NFQ-MGB	24.0059	24.0435	0.0499904	0.080855									TRUE	3	20	1
qPCR run date	Well	Sample Name	Target Name	Task	Reporter	Quencher	Cт	Cт Mean	Cт SD	Ct Threshold									Automatic Baseline	Baseline Start	Baseline End	Efficiency	Comments	NOAMP	EXPFAIL
010820	A7	hilD NTC	hilD	NTC	FAM	NFQ-MGB	Undetermined			0.0677809
010820	A8	hilD NTC	hilD	NTC	FAM	NFQ-MGB	Undetermined			0.0677809
010820	A9	hilD NTC	hilD	NTC	FAM	NFQ-MGB	Undetermined			0.0677809
010820	E7	yeiE 1	hilD	UNKNOWN	FAM	NFQ-MGB	19.1837	19.1944	0.0169953	0.0677809
010820	E8	yeiE 1	hilD	UNKNOWN	FAM	NFQ-MGB	19.214	19.1944	0.0169953	0.0677809
010820	E9	yeiE 1	hilD	UNKNOWN	FAM	NFQ-MGB	19.1855	19.1944	0.0169953	0.0677809
010820	F7	yeiE 2	hilD	UNKNOWN	FAM	NFQ-MGB	19.3517	19.3351	0.0176968	0.0677809
010820	F8	yeiE 2	hilD	UNKNOWN	FAM	NFQ-MGB	19.3371	19.3351	0.0176968	0.0677809
010820	F9	yeiE 2	hilD	UNKNOWN	FAM	NFQ-MGB	19.3165	19.3351	0.0176968	0.0677809
010820	G7	yeiE 3	hilD	UNKNOWN	FAM	NFQ-MGB	19.2664	19.2262	0.0349051	0.0677809
010820	G8	yeiE 3	hilD	UNKNOWN	FAM	NFQ-MGB	19.2033	19.2262	0.0349051	0.0677809
010820	G9	yeiE 3	hilD	UNKNOWN	FAM	NFQ-MGB	19.209	19.2262	0.0349051	0.0677809
010820	B7	WT 1	hilD	UNKNOWN	FAM	NFQ-MGB	19.3187	19.3139	0.00822728	0.0677809
010820	B8	WT 1	hilD	UNKNOWN	FAM	NFQ-MGB	19.3186	19.3139	0.00822728	0.0677809
010820	B9	WT 1	hilD	UNKNOWN	FAM	NFQ-MGB	19.3044	19.3139	0.00822728	0.0677809
010820	C7	WT 2	hilD	UNKNOWN	FAM	NFQ-MGB	18.8114	18.825	0.0117686	0.0677809
010820	C8	WT 2	hilD	UNKNOWN	FAM	NFQ-MGB	18.8318	18.825	0.0117686	0.0677809
010820	C9	WT 2	hilD	UNKNOWN	FAM	NFQ-MGB	18.8318	18.825	0.0117686	0.0677809
010820	D7	WT 3	hilD	UNKNOWN	FAM	NFQ-MGB	19.2268	19.2356	0.0273261	0.0677809
010820	D8	WT 3	hilD	UNKNOWN	FAM	NFQ-MGB	19.2662	19.2356	0.0273261	0.0677809
010820	D9	WT 3	hilD	UNKNOWN	FAM	NFQ-MGB	19.2137	19.2356	0.0273261	0.0677809
qPCR run date	Well	Sample Name	Target Name	Task	Reporter	Quencher	Cт	Cт Mean	Cт SD	Ct Threshold									Automatic Baseline	Baseline Start	Baseline End	Efficiency	Comments	NOAMP	EXPFAIL
121919	A4	hilC NTC	hilC	NTC	FAM	NFQ-MGB	Undetermined			0.0645166
121919	A5	hilC NTC	hilC	NTC	FAM	NFQ-MGB	Undetermined			0.0645166
121919	A6	hilC NTC	hilC	NTC	FAM	NFQ-MGB	Undetermined			0.0645166
121919	E4	yeiE 1	hilC	UNKNOWN	FAM	NFQ-MGB	20.0899	20.1482	0.0519952	0.0645166
121919	E5	yeiE 1	hilC	UNKNOWN	FAM	NFQ-MGB	20.1897	20.1482	0.0519952	0.0645166
121919	E6	yeiE 1	hilC	UNKNOWN	FAM	NFQ-MGB	20.1651	20.1482	0.0519952	0.0645166
121919	F4	yeiE 2	hilC	UNKNOWN	FAM	NFQ-MGB	20.108	20.1363	0.0281636	0.0645166
121919	F5	yeiE 2	hilC	UNKNOWN	FAM	NFQ-MGB	20.1365	20.1363	0.0281636	0.0645166
121919	F6	yeiE 2	hilC	UNKNOWN	FAM	NFQ-MGB	20.1644	20.1363	0.0281636	0.0645166
121919	G4	yeiE 3	hilC	UNKNOWN	FAM	NFQ-MGB	19.7064	19.734	0.0397883	0.0645166
121919	G5	yeiE 3	hilC	UNKNOWN	FAM	NFQ-MGB	19.7796	19.734	0.0397883	0.0645166
121919	G6	yeiE 3	hilC	UNKNOWN	FAM	NFQ-MGB	19.716	19.734	0.0397883	0.0645166
121919	C1	WT 1	hilC	UNKNOWN	FAM	NFQ-MGB	20.351	20.3155	0.0388094	0.0645166
121919	C2	WT 1	hilC	UNKNOWN	FAM	NFQ-MGB	20.3215	20.3155	0.0388094	0.0645166
121919	C3	WT 1	hilC	UNKNOWN	FAM	NFQ-MGB	20.2741	20.3155	0.0388094	0.0645166
121919	C4	WT 2	hilC	UNKNOWN	FAM	NFQ-MGB	19.9721	19.9407	0.0459253	0.0645166
121919	C5	WT 2	hilC	UNKNOWN	FAM	NFQ-MGB	19.9619	19.9407	0.0459253	0.0645166
121919	C6	WT 2	hilC	UNKNOWN	FAM	NFQ-MGB	19.888	19.9407	0.0459253	0.0645166
121919	D4	WT 3	hilC	UNKNOWN	FAM	NFQ-MGB	20.1883	20.2179	0.0286038	0.0645166
121919	D5	WT 3	hilC	UNKNOWN	FAM	NFQ-MGB	20.2454	20.2179	0.0286038	0.0645166
121919	D6	WT 3	hilC	UNKNOWN	FAM	NFQ-MGB	20.2201	20.2179	0.0286038	0.0645166
qPCR run date	Well	Sample Name	Target Name	Task	Reporter	Quencher	Cт	Cт Mean	Cт SD	Ct Threshold									Automatic Baseline	Baseline Start	Baseline End	Efficiency	Comments	NOAMP	EXPFAIL
121919	A1	hilA NTC	hilA	NTC	FAM	NFQ-MGB	Undetermined			0.101173
121919	A2	hilA NTC	hilA	NTC	FAM	NFQ-MGB	Undetermined			0.101173
121919	A3	hilA NTC	hilA	NTC	FAM	NFQ-MGB	Undetermined			0.101173
121919	E1	yeiE 1	hilA	UNKNOWN	FAM	NFQ-MGB	21.1134	21.1025	0.00951999	0.101173
121919	E2	yeiE 1	hilA	UNKNOWN	FAM	NFQ-MGB	21.0957	21.1025	0.00951999	0.101173
121919	E3	yeiE 1	hilA	UNKNOWN	FAM	NFQ-MGB	21.0985	21.1025	0.00951999	0.101173
121919	F1	yeiE 2	hilA	UNKNOWN	FAM	NFQ-MGB	21.2397	21.2298	0.016502	0.101173
121919	F2	yeiE 2	hilA	UNKNOWN	FAM	NFQ-MGB	21.2391	21.2298	0.016502	0.101173
121919	F3	yeiE 2	hilA	UNKNOWN	FAM	NFQ-MGB	21.2108	21.2298	0.016502	0.101173
121919	G1	yeiE 3	hilA	UNKNOWN	FAM	NFQ-MGB	21.2696	21.2652	0.00881253	0.101173
121919	G2	yeiE 3	hilA	UNKNOWN	FAM	NFQ-MGB	21.2551	21.2652	0.00881253	0.101173
121919	G3	yeiE 3	hilA	UNKNOWN	FAM	NFQ-MGB	21.2709	21.2652	0.00881253	0.101173
121919	B1	WT 1	hilA	UNKNOWN	FAM	NFQ-MGB	21.1127	21.1319	0.0223329	0.101173
121919	B2	WT 1	hilA	UNKNOWN	FAM	NFQ-MGB	21.1265	21.1319	0.0223329	0.101173
121919	B3	WT 1	hilA	UNKNOWN	FAM	NFQ-MGB	21.1564	21.1319	0.0223329	0.101173
121919	B4	WT 2	hilA	UNKNOWN	FAM	NFQ-MGB	20.7315	20.7423	0.011402	0.101173
121919	B5	WT 2	hilA	UNKNOWN	FAM	NFQ-MGB	20.7542	20.7423	0.011402	0.101173
121919	B6	WT 2	hilA	UNKNOWN	FAM	NFQ-MGB	20.7412	20.7423	0.011402	0.101173
121919	D1	WT 3	hilA	UNKNOWN	FAM	NFQ-MGB	21.8582	21.8383	0.0172403	0.101173
121919	D2	WT 3	hilA	UNKNOWN	FAM	NFQ-MGB	21.8277	21.8383	0.0172403	0.101173
121919	D3	WT 3	hilA	UNKNOWN	FAM	NFQ-MGB	21.829	21.8383	0.0172403	0.101173

## Sheet: Expression calculations
Ct calculations
∆C(t) = (C(t)gene of interest) - (C(t)rpoD)
∆∆C(t) = ∆C(t)STM2201-∆C(t)WT
relative expression = 2^-∆∆C(t)
flhD
Sample	key	rpoD Ct			flhD Ct				∆C(t) = (C(t)flhD) - (C(t)rpoD)	∆∆C(t) = ∆C(t)yeiE-∆C(t)WT	relative expression = 2^-∆∆C(t)
1	WT 1	25.2844	25.2924	25.2044	20.465	20.4718	20.451		-4.79778
2	yeiE 1	24.1683	24.2012	24.1594	20.3339	20.4212	20.3616		-3.80407	-0.0903759	1.06465
3	WT 2	24.7504	24.8198	24.737	19.8357	20.0077	19.9442		-4.83985
4	yeiE 2	24.3051	24.3083	24.2532	20.1467	20.2431	20.2369		-4.07993	0.279723	0.823749
5	WT 3	24.8617	24.9745	24.8803	20.1911	20.3054	20.2385		-4.66049
6	yeiE 3	23.9099	23.8395	23.872	19.9011	19.8897	20.1501		-3.8935	-0.264697	1.20138
fliA
Sample	key	rpoD Ct			fliA Ct				∆C(t) = (C(t)fliA) - (C(t)rpoD)	∆∆C(t) = ∆C(t)yeiE-∆C(t)WT	relative expression = 2^-∆∆C(t)
1	WT 1	25.2844	25.2924	25.2044	23.1121	23.1002	23.1646		-2.13475
2	yeiE 1	24.1683	24.2012	24.1594	28.5776	28.6701	28.6282		4.449	5.49967	0.0221021
3	WT 2	24.7504	24.8198	24.737	22.7217	22.6998	22.7011		-2.06154
4	yeiE 2	24.3051	24.3083	24.2532	28.4665	28.465	28.3345		4.13316	5.71451	0.0190442
5	WT 3	24.8617	24.9745	24.8803	23.3442	23.3128	23.3334		-1.5754
6	yeiE 3	23.9099	23.8395	23.872	28.6176	28.5567	28.5824		4.71177	5.25548	0.0261784
flgM
Sample	key	rpoD Ct			flgM Ct				∆C(t) = (C(t)flgM) - (C(t)rpoD)	∆∆C(t) = ∆C(t)yeiE-∆C(t)WT	relative expression = 2^-∆∆C(t)
1	WT 1	25.2844	25.2924	25.2044	21.89	21.9825	21.92		-3.32955
2	yeiE 1	24.1683	24.2012	24.1594	27.2217	27.298	27.2719		3.08755	5.33302	0.0248086
3	WT 2	24.7504	24.8198	24.737	21.5615	21.5624	21.5822		-3.20037
4	yeiE 2	24.3051	24.3083	24.2532	27.4487	27.3975	27.4142		3.13125	5.85144	0.0173197
5	WT 3	24.8617	24.9745	24.8803	22.4609	22.4937	22.4755		-2.4288
6	yeiE 3	23.9099	23.8395	23.872	26.7598	26.8337	26.8445		2.93887	2.883	0.13556
fliD
Sample	key	rpoD Ct			fliD Ct
1	WT 1	25.2844	25.2924	25.2044	23.9273	23.9117	23.9038		∆C(t) = (C(t)fliD) - (C(t)rpoD)	∆∆C(t) = ∆C(t)yeiE-∆C(t)WT	relative expression = 2^-∆∆C(t)
2	yeiE 1	24.1683	24.2012	24.1594	28.9078	29.0112	29.0411		-1.34611
3	WT 2	24.7504	24.8198	24.737	23.7919	23.8331	23.6915		4.81039	5.07242	0.0297201
4	yeiE 2	24.3051	24.3083	24.2532	28.9023	28.9558	29.0509		-0.996857
5	WT 3	24.8617	24.9745	24.8803	24.4669	24.488	24.4675		4.68082	5.19749	0.0272521
6	yeiE 3	23.9099	23.8395	23.872	28.7665	28.9556	29.0255		-0.431355
									5.04206	4.44173	0.0460156
fliT
Sample	key	rpoD Ct			fliT Ct				∆C(t) = (C(t)fliT) - (C(t)rpoD)	∆∆C(t) = ∆C(t)yeiE-∆C(t)WT	relative expression = 2^-∆∆C(t)
1	WT 1	25.2844	25.2924	25.2044	22.4069	22.4149	22.3844		-2.85835
2	yeiE 1	24.1683	24.2012	24.1594	27.9878	27.961	27.9069		3.77559	5.54986	0.0213465
3	WT 2	24.7504	24.8198	24.737	22.3253	22.3362	22.287		-2.45287
4	yeiE 2	24.3051	24.3083	24.2532	27.4938	27.3768	27.4042		3.13607	5.10874	0.0289811
5	WT 3	24.8617	24.9745	24.8803	23.2239	23.3044	23.2248		-1.65448
6	yeiE 3	23.9099	23.8395	23.872	27.3976	27.2948	27.3568		3.47594	4.09873	0.0583658
fliZ									fliZ
Sample	key	rpoD Ct			fliZ Ct				∆C(t) = (C(t)fliZ) - (C(t)rpoD)	∆∆C(t) = ∆C(t)yeiE-∆C(t)WT	relative expression = 2^-∆∆C(t)
1	WT 1	25.2844	25.2924	25.2044	23.2087	23.2582	23.1146		-2.06652
2	yeiE 1	24.1683	24.2012	24.1594	28.7295	28.8489	28.7127		4.58738	5.56982	0.0210532
3	WT 2	24.7504	24.8198	24.737	22.5981	22.6377	22.6081		-2.15438
4	yeiE 2	24.3051	24.3083	24.2532	28.5884	28.675	28.566		4.32095	5.99515	0.0156777
5	WT 3	24.8617	24.9745	24.8803	23.2821	23.3568	23.2469		-1.6102
6	yeiE 3	23.9099	23.8395	23.872	28.8485	28.8523	28.6845		4.92131	4.12369	0.0573648
fliK
Sample	key	rpoD Ct			fliK Ct				∆C(t) = (C(t)fliK) - (C(t)rpoD)	∆∆C(t) = ∆C(t)yeiE-∆C(t)WT	relative expression = 2^-∆∆C(t)
1	WT 1	25.2844	25.2924	25.2044	25.7412	25.8179	25.8438		0.540597
2	yeiE 1	24.1683	24.2012	24.1594	31.7535	31.8683	31.4108		7.50123	5.87655	0.0170209
3	WT 2	24.7504	24.8198	24.737	25.952	26.0738	26.1361		1.28491
4	yeiE 2	24.3051	24.3083	24.2532	31.7531	31.8618	31.9091		7.55248	5.78738	0.0181061
5	WT 3	24.8617	24.9745	24.8803	25.573	25.5685	25.5601		0.661723
6	yeiE 3	23.9099	23.8395	23.872	31.1961	31.5614	31.9058		7.68064	5.62992	0.0201941
fliC
Sample	key	rpoD Ct			fliC Ct				∆C(t) = (C(t)fliC) - (C(t)rpoD)	∆∆C(t) = ∆C(t)yeiE-∆C(t)WT	relative expression = 2^-∆∆C(t)
1	WT 1	25.2844	25.2924	25.2044	16.9996	16.97	16.9862		-8.27513
2	yeiE 1	24.1683	24.2012	24.1594	25.2719	25.2437	25.3056		1.09742	8.28846	0.00319835
3	WT 2	24.7504	24.8198	24.737	16.5154	16.5934	16.5352		-8.22107
4	yeiE 2	24.3051	24.3083	24.2532	25.1103	25.2471	25.2832		0.924718	8.6656	0.00246261
5	WT 3	24.8617	24.9745	24.8803	17.5918	17.6569	17.5828		-7.29502
6	yeiE 3	23.9099	23.8395	23.872	25.6168	25.5899	25.7632		1.7828	8.04613	0.00378333
fljB									fljB	fljB	fljB
Sample	key	rpoD Ct			fljB Ct				∆C(t) = (C(t)fljB) - (C(t)rpoD)	∆∆C(t) = ∆C(t)yeiE-∆C(t)WT	relative expression = 2^-∆∆C(t)
1	WT 1	25.2844	25.2924	25.2044	21.4213	21.4946	21.3878		-3.82581
2	yeiE 1	24.1683	24.2012	24.1594	23.8199	23.9246	23.8314		-0.317678	2.42405	0.186332
3	WT 2	24.7504	24.8198	24.737	20.5692	20.7467	20.6098		-4.12715
4	yeiE 2	24.3051	24.3083	24.2532	23.3986	23.4942	23.4563		-0.839134	2.80783	0.14281
5	WT 3	24.8617	24.9745	24.8803	22.6025	22.6475	22.6895		-2.25896
6	yeiE 3	23.9099	23.8395	23.872	22.4705	22.4992	22.6611		-1.3302	-0.102921	1.07395
7	WT 4	23.994	23.8807	23.8429	21.9469	22.3651	22.1523		-1.75116
8	yeiE 4	23.5922	23.6658	23.6102	22.7279	22.8708	22.7433		-0.842081	0.625909	0.648011
9	WT 5	23.6928	23.6151	23.6165	20.7842	20.879	20.7178		-2.84776
10	yeiE 5	23.8877	23.8805	23.8202	22.6738	22.6776	22.7178		-1.17303	1.89605	0.268679
STM1697
Sample	key	rpoD Ct			STM1697 Ct				∆C(t) = (C(t)STM1697) - (C(t)rpoD)	∆∆C(t) = ∆C(t)yeiE-∆C(t)WT	relative expression = 2^-∆∆C(t)
1	WT 1	25.2844	25.2924	25.2044	23.0757	23.0529	23.0806		-2.19065
2	yeiE 1	24.1683	24.2012	24.1594	21.6459	21.7266	21.7432		-2.47107	-1.3645	2.57487
3	WT 2	24.7504	24.8198	24.737	23.1454	23.2102	23.1317		-1.60662
4	yeiE 2	24.3051	24.3083	24.2532	21.8545	21.8385	21.8723		-2.43375	-1.30732	2.47481
5	WT 3	24.8617	24.9745	24.8803	23.7776	23.8213	23.7802		-1.11247
6	yeiE 3	23.9099	23.8395	23.872	22.2792	22.2905	22.3042		-1.5825	-1.50172	2.8318
ydiV
Sample	key	rpoD Ct			ydiV Ct				∆C(t) = (C(t)ydiV) - (C(t)rpoD)	∆∆C(t) = ∆C(t)yeiE-∆C(t)WT	relative expression = 2^-∆∆C(t)
1	WT 1	25.2844	25.2924	25.2044	25.1681	25.2053	25.1715		-0.0787404
2	yeiE 1	24.1683	24.2012	24.1594	24.7496	24.7425	24.6584		0.54055	-0.464794	1.38012
3	WT 2	24.7504	24.8198	24.737	24.5276	24.4446	24.4965		-0.27951
4	yeiE 2	24.3051	24.3083	24.2532	24.3592	24.4266	24.2646		0.0612494	-0.13943	1.10147
5	WT 3	24.8617	24.9745	24.8803	25.9009	25.7945	25.8304		0.936401
6	yeiE 3	23.9099	23.8395	23.872	23.8544	23.8214	23.8857		-0.0199604	-1.98805	3.96699
7	WT 4	23.994	23.8807	23.8429	24.4735	24.5507	24.4132		0.573247
8	yeiE 4	23.5922	23.6658	23.6102	24.162	24.197	23.9949		0.495248	-0.361172	1.28447
9	WT 5	23.6928	23.6151	23.6165	24.2225	24.2355	24.0236		0.519064
10	yeiE 5	23.8877	23.8805	23.8202	23.988	24.0024	23.9964		0.132832	-0.164917	1.1211
11	WT 6	23.4691	23.3757	23.4011	24.4261	24.3485	24.4559		0.994867
12	yeiE 6	23.3304	23.3545	23.3703	24.1002	24.0244	24.0059		0.691762	-0.366674	1.28938
hilD
Sample	key	rpoD Ct			hilD Ct				∆C(t) = (C(t)hilD) - (C(t)rpoD)	∆∆C(t) = ∆C(t)yeiE-∆C(t)WT	relative expression = 2^-∆∆C(t)
1	WT 1	25.2844	25.2924	25.2044	19.3187	19.3186	19.3044		-5.94646
2	yeiE 1	24.1683	24.2012	24.1594	19.1837	19.214	19.1855		-4.98193	-0.119558	1.0864
3	WT 2	24.7504	24.8198	24.737	18.8114	18.8318	18.8318		-5.94405
4	yeiE 2	24.3051	24.3083	24.2532	19.3517	19.3371	19.3165		-4.95379	0.510066	0.70219
5	WT 3	24.8617	24.9745	24.8803	19.2268	19.2662	19.2137		-5.66991
6	yeiE 3	23.9099	23.8395	23.872	19.2664	19.2033	19.209		-4.64756	-0.00932503	1.00648
hilC
Sample	key	rpoD Ct			hilC Ct				∆C(t) = (C(t)hilC) - (C(t)rpoD)	∆∆C(t) = ∆C(t)yeiE-∆C(t)WT	relative expression = 2^-∆∆C(t)
1	WT 1	25.2844	25.2924	25.2044	20.351	20.3215	20.2741		-4.94486
2	yeiE 1	24.1683	24.2012	24.1594	20.0899	20.1897	20.1651		-4.02807	-0.167292	1.12295
3	WT 2	24.7504	24.8198	24.737	19.9721	19.9619	19.888		-4.82838
4	yeiE 2	24.3051	24.3083	24.2532	20.108	20.1365	20.1644		-4.15256	0.195628	0.873193
5	WT 3	24.8617	24.9745	24.8803	20.1883	20.2454	20.2201		-4.68757
6	yeiE 3	23.9099	23.8395	23.872	19.7064	19.7796	19.716		-4.1398	-0.502454	1.41662
hilA
Sample	key	rpoD Ct			hilA Ct				∆C(t) = (C(t)hilA) - (C(t)rpoD)	∆∆C(t) = ∆C(t)yeiE-∆C(t)WT	relative expression = 2^-∆∆C(t)
1	WT 1	25.2844	25.2924	25.2044	21.1127	21.1265	21.1564		-4.12851
2	yeiE 1	24.1683	24.2012	24.1594	21.1134	21.0957	21.0985		-3.07377	-0.0293439	1.02055
3	WT 2	24.7504	24.8198	24.737	20.7315	20.7542	20.7412		-4.02672
4	yeiE 2	24.3051	24.3083	24.2532	21.2397	21.2391	21.2108		-3.05901	0.487518	0.713251
5	WT 3	24.8617	24.9745	24.8803	21.8582	21.8277	21.829		-3.06719
6	yeiE 3	23.9099	23.8395	23.872	21.2696	21.2551	21.2709		-2.60861	-0.573102	1.48772
